# Supplementary material for: Distinct virulence ranges for infection of mice by Bordetella pertussis revealed by engineering of the sensor-kinase BvgS
Source: PLoS One. 2018 Oct 11;13(10):e0204861. doi: 10.1371/journal.pone.0204861 (PMC6181320; doi:10.1371/journal.pone.0204861)
Supplement: S1 Table — The RPKM for each open reading frame are provided for the 6 conditions. The corrected p-values and the fold changes (FC) are also provided. Fold changes > 2 or >-2 (in log2) are considered to be significant. (XLSX) [file pone.0204861.s001.xlsx]

## Sheet: Feuil1
gene	locus ID	RPKM in BPSM	RPKM in BPSM Mg	RPKM in BPSM Delta65	RPKM in BPSM Delta65 SS1	RPKM in BPSM SS1	RPKM in BPSM T733M	Log2 FC BPSM Mg vs BPSM	Log2 FC BPSM Delta65 vs BPSM	Log2 FC BPSM Delta65 SS1 vs BPSM	Log2 FC BPSM SS1 vs BPSM	Log2 FC BPSM T733M vs BPSM	adjusted p-values BPSM Mg	adjusted p-values BPSM Delta65	adjusted p-values BPSM Delta65 SS1	adjusted p-values BPSM SS1	adjusted p-values BPSM T733M
gidA	bp0001	682	954	731	658	1070	740	0.484218	0.1001	-0.0516842	0.649767	0.117754	0.00402423	0.45953	1	0.136791	0.617346
gidB	bp0002	166	223	171	156	231	199	0.42586	0.0428131	-0.0896372	0.47671	0.261585	7.2895e-05	0.2836	0.318781	0.0571701	0.12174
parA	bp0003	539	618	519	607	724	608	0.197322	-0.0545507	0.171411	0.425704	0.173786	0.0088589	0.390227	0.267165	0.216074	0.452575
bp0004	bp0004	168	199	181	167	173	162	0.244307	0.107528	-0.00861313	0.0423108	-0.0524674	0.00191004	0.268361	0.282395	0.251588	0.283757
parB	bp0005	183	198	193	160	154	142	0.113657	0.0767572	-0.193772	-0.248913	-0.365953	0.00903206	0.276918	0.349001	0.423244	0.447678
ansB	bp0006	31	36	39	26	24	25	0.215729	0.331206	-0.253757	-0.369234	-0.31034	1	1	1	1	1
tuf_1	bp0007	6564	2009	3809	5427	4478	4339	-1.7081	-0.785163	-0.27442	-0.551721	-0.597213	2.15008e-05	1	0.599618	1	1
secE	bp0008	2583	1202	1761	2108	2444	2953	-1.10361	-0.552653	-0.293173	-0.0798034	0.193134	0.281916	1	1	1	0.545761
nusG	bp0009	3078	1596	2404	3491	4314	5001	-0.947533	-0.356556	0.181647	0.487033	0.700223	0.672982	1	1	0.312834	0.168874
rplK	bp0010	4788	1242	2780	3636	3879	3604	-1.94676	-0.784338	-0.397071	-0.303738	-0.409824	2.32388e-07	0.740527	0.382949	1	1
rplA	bp0011	2655	567	1400	1751	1766	1513	-2.22729	-0.923285	-0.600533	-0.588227	-0.8113	2.45367e-12	0.406306	0.366511	0.523041	0.324634
rplJ	bp0013	12694	1793	5062	8623	8317	8272	-2.8237	-1.32637	-0.557885	-0.610012	-0.617839	2.63839e-21	0.263844	0.294527	1	0.922985
rplL	bp0014	4816	603	2134	3438	2958	3630	-2.99761	-1.17428	-0.486266	-0.703213	-0.407866	1.564e-63	0.198826	0.428054	0.342403	1
rpoB	bp0015	1661	421	994	1473	1237	1159	-1.98016	-0.740734	-0.173295	-0.425207	-0.519172	5.70455e-06	1	0.794299	1	1
rpoC	bp0016	2025	523	1069	1754	1363	1188	-1.95304	-0.92166	-0.207273	-0.571136	-0.769387	4.70796e-08	0.51737	0.452071	0.72173	0.386159
bp0017	bp0017	16	32	26	18	38	25	1	0.70044	0.169925	1.24793	0.643856	1	1	1	0.000445792	1
bp0018	bp0018	30	37	32	22	23	22	0.302563	0.0931094	-0.447459	-0.383329	-0.447459	1	1	1	1	1
bp0019	bp0019	7	6	7	8	6	6	-0.222392	0	0.192645	-0.222392	-0.222392	1	1	1	1	1
bp0020	bp0020	24	21	29	33	29	34	-0.192645	0.273018	0.459432	0.273018	0.5025	1	1	0.0741895	1	0.0413662
bp0021	bp0021	81	69	60	94	94	93	-0.231326	-0.432959	0.214739	0.214739	0.199309	0.895801	0.557478	0.180213	0.162264	0.158442
bp0022	bp0022	36	26	18	13	22	18	-0.469485	-1	-1.46949	-0.710493	-1	1	1	1	1	1
bp0023	bp0023	29	45	29	31	33	37	0.633872	0	0.0962153	0.186413	0.351472	2.39591e-06	1	0.143297	1	0.0738805
bp0024	bp0024	21	22	13	24	19	24	0.0671142	-0.691878	0.192645	-0.14439	0.192645	1	1	1	1	1
bp0025	bp0025	20	20	21	20	26	29	0	0.0703893	0	0.378512	0.536053	1	1	1	1	1
bp0026	bp0026	9	7	8	9	9	8	-0.36257	-0.169925	0	0	-0.169925	1	1	1	1	1
bp0027	bp0027	15	13	15	15	21	18	-0.206451	0	0	0.485427	0.263034	1	1	1	1	1
bp0028	bp0028	30	27	22	34	27	36	-0.152003	-0.447459	0.180572	-0.152003	0.263034	1	1	0.190922	1	0.135813
bp0029	bp0029	4	2	3	3	1	1	-1	-0.415037	-0.415037	-2	-2	1	1	1	1	1
bp0030	bp0030	2	1	2	1	1	1	-1	0	-1	-1	-1	1	1	1	1	1
bp0031	bp0031	25	41	23	23	33	28	0.713696	-0.120294	-0.120294	0.400538	0.163499	1	1	1	1	1
bp0032	bp0032	12	9	12	10	10	9	-0.415037	0	-0.263034	-0.263034	-0.415037	1	1	1	1	1
glyQ	bp0033	331	196	223	271	241	245	-0.755978	-0.569788	-0.288538	-0.457798	-0.434049	1	0.73251	0.452561	0.583917	0.65384
glyS	bp0034	120	61	72	91	68	71	-0.976153	-0.736966	-0.399096	-0.819428	-0.757143	0.246891	0.878834	0.478334	0.881576	0.684667
bp0035	bp0035	130	49	88	105	55	58	-1.40766	-0.562936	-0.308122	-1.24101	-1.16439	2.36274e-07	0.647865	0.387825	1	1
bp0036	bp0036	113	41	64	98	73	84	-1.46263	-0.820179	-0.205469	-0.630354	-0.427862	5.60078e-09	0.785148	0.353502	0.662734	0.503941
bp0037	bp0037	32	14	22	29	16	21	-1.19265	-0.540568	-0.142019	-1	-0.607683	1	1	1	1	1
gloA	bp0038	1180	1128	1238	1639	1906	1675	-0.0650198	0.0692245	0.474029	0.691761	0.505374	0.122695	0.355017	0.140692	0.078467	0.195766
def_1	bp0039	311	264	324	288	250	218	-0.236377	0.0590792	-0.110846	-0.314986	-0.512586	0.311188	0.281868	0.312141	0.469345	0.537328
bp0040	bp0040	5	4	8	7	10	21	-0.321928	0.678072	0.485427	1	2.07039	1	1	1	1	1
bp0041	bp0041	25	40	32	27	31	29	0.678072	0.356144	0.111031	0.31034	0.214125	1	1	1	1	1
bp0042	bp0042	1	1	1	1	1	1	0	0	0	0	0	1	1	1	1	1
bp0043	bp0043	6	6	8	4	4	4	0	0.415037	-0.584963	-0.584963	-0.584963	1	1	1	1	1
bp0044	bp0044	1	1	1	1	1	1	0	0	0	0	0	1	1	1	1	1
bp0045	bp0045	9	6	9	6	8	6	-0.584963	0	-0.584963	-0.169925	-0.584963	1	1	1	1	1
bp0046	bp0046	5	4	4	5	3	3	-0.321928	-0.321928	0	-0.736966	-0.736966	1	1	1	1	1
metX	bp0047	39	18	31	38	22	25	-1.11548	-0.331206	-0.0374747	-0.825971	-0.641546	1	1	0.253652	1	1
bp0048	bp0048	42	24	19	29	15	24	-0.807355	-1.14439	-0.534336	-1.48543	-0.807355	1	1	1	1	1
bp0049	bp0049	23	40	25	23	29	37	0.798366	0.120294	0	0.334419	0.685891	1	1	1	1	0.00735384
ampG	bp0050	4	2	3	2	1	2	-1	-0.415037	-1	-2	-1	1	1	1	1	1
bp0051	bp0051	437	387	290	384	322	317	-0.1753	-0.59158	-0.186527	-0.440573	-0.46315	0.26856	0.739382	0.437851	1	1
bp0053	bp0053	9	11	11	7	7	6	0.289507	0.289507	-0.36257	-0.36257	-0.584963	1	1	1	1	1
gltL_1	bp0054	31	39	36	29	37	34	0.331206	0.215729	-0.0962153	0.255257	0.133267	1	1	1	0.0854818	0.114855
gltK_1	bp0055	16	19	22	16	19	24	0.247928	0.459432	0	0.247928	0.584963	1	1	1	1	1
gltJ_1	bp0056	5	6	6	6	8	7	0.263034	0.263034	0.263034	0.678072	0.485427	1	1	1	1	1
bp0057	bp0057	10	11	12	7	13	10	0.137504	0.263034	-0.514573	0.378512	0	1	1	1	1	1
bp0058	bp0058	27	44	31	26	32	37	0.704544	0.199309	-0.0544478	0.245112	0.454566	1	1	1	1	0.0529384
bp0059	bp0059	22	16	21	26	19	23	-0.459432	-0.0671142	0.241008	-0.211504	0.0641303	1	1	1	1	1
bp0060	bp0060	327	231	174	190	264	196	-0.501398	-0.910203	-0.783291	-0.308753	-0.738437	1	1	0.704885	1	1
bp0061	bp0061	512	392	278	313	442	335	-0.38529	-0.881059	-0.709981	-0.212097	-0.611983	0.836269	0.783233	0.68212	0.428564	0.62143
bp0062	bp0062	130	201	107	135	262	261	0.628684	-0.280901	0.0544478	1.01106	1.00554	5.36698e-07	0.449012	0.253331	0.000707085	0.000684962
bp0063	bp0063	120	365	140	176	351	306	1.60486	0.222392	0.552541	1.54844	1.3505	6.94253e-39	0.176989	0.0486278	2.91528e-09	8.16613e-07
bp0063A	bp0063A	5	3	4	1	5	2	-0.736966	-0.321928	-2.32193	0	-1.32193	1	1	1	1	1
bp0064	bp0064	282	761	313	447	803	664	1.4322	0.150467	0.66458	1.5097	1.23549	2.02069e-28	0.234191	0.0279685	1.8325e-08	1.23453e-05
bp0065	bp0065	99	203	91	160	233	245	1.03598	-0.121562	0.692571	1.23483	1.30728	9.1715e-14	0.373377	0.0202505	1.77009e-05	3.83989e-06
bp0066	bp0066	132	281	105	159	241	240	1.09003	-0.330149	0.268489	0.868495	0.862496	1.33461e-15	0.465078	0.156245	0.00324327	0.00301969
bp0067	bp0067	71	171	69	96	172	210	1.26811	-0.0412227	0.435215	1.27652	1.5645	1.61649e-21	0.325062	0.0923423	6.05673e-06	3.51257e-09
bp0068	bp0068	136	352	149	183	382	396	1.37197	0.131706	0.428237	1.48997	1.54189	3.35311e-24	0.260328	0.105982	8.68367e-08	2.15913e-08
bp0069	bp0069	178	473	191	260	534	505	1.40996	0.101695	0.546634	1.58496	1.50441	2.88835e-24	0.29884	0.0760691	1.90747e-08	2.16564e-07
bp0070	bp0070	169	269	139	174	297	336	0.670583	-0.281938	0.0420641	0.81344	0.991438	1.16053e-07	0.431927	0.219714	0.00370087	0.000429116
bp0071	bp0071	30	44	28	26	34	36	0.552541	-0.0995357	-0.206451	0.180572	0.263034	1	1	1	1	0.125906
bp0072	bp0072	332	298	196	285	294	288	-0.155871	-0.76033	-0.220221	-0.175367	-0.205114	0.315735	0.742301	0.363124	0.375346	0.361179
bp0073	bp0073	190	162	133	192	188	180	-0.230006	-0.514573	0.0151069	-0.0152668	-0.0780025	0.334577	0.55647	0.256408	0.275616	0.27731
htpG	bp0074	469	190	182	300	181	149	-1.30359	-1.36565	-0.644625	-1.3736	-1.65428	0.0360796	1	1	0.0877657	0.0317455
bp0075	bp0075	33	20	22	30	17	17	-0.722466	-0.584963	-0.137504	-0.956931	-0.956931	1	1	1	1	1
ampD	bp0076	18	9	13	12	10	9	-1	-0.469485	-0.584963	-0.847997	-1	1	1	1	1	1
bp0077	bp0077	5	4	4	6	3	5	-0.321928	-0.321928	0.263034	-0.736966	0	1	1	1	1	1
bp0078	bp0078	82	63	53	59	40	44	-0.380272	-0.629632	-0.474909	-1.03562	-0.89812	1	0.691403	0.469245	1	0.964387
ffh	bp0079	214	178	209	186	164	175	-0.265734	-0.0341079	-0.202308	-0.383915	-0.290256	0.569323	0.403533	0.409603	0.536448	0.66546
bp0080	bp0080	29	43	29	30	33	34	0.568284	0	0.0489096	0.186413	0.229482	1	1	1	1	0.126335
bp0081	bp0081	63	55	57	94	96	126	-0.19592	-0.14439	0.577309	0.607683	1	0.792959	0.390576	0.0656179	0.0289145	0.00154725
bplL	bp0082	36	36	36	40	42	42	0	0	0.152003	0.222392	0.222392	1	1	0.230865	0.165921	0.157419
bplJ	bp0083	71	125	98	78	138	118	0.816037	0.464963	0.135655	0.958777	0.732896	3.53112e-10	0.0784408	0.202563	0.000925477	0.00803814
bplI	bp0085	116	214	167	140	249	225	0.883486	0.525723	0.271302	1.10202	0.9558	3.41637e-11	0.0594227	0.156832	0.000172599	0.00114014
bplH	bp0086	131	182	177	121	188	165	0.474372	0.434183	-0.11456	0.521166	0.332899	1.75521e-05	0.0970836	0.318322	0.0385458	0.0834445
bplG	bp0087	124	167	167	166	203	200	0.429508	0.429508	0.420843	0.71114	0.68966	0.000236252	0.107216	0.111567	0.0159898	0.0172738
bplF	bp0088	91	113	112	92	85	70	0.312384	0.29956	0.0157673	-0.0984037	-0.378512	0.000646311	0.165114	0.271561	0.340881	0.468513
bplE	bp0089	30	30	39	30	32	35	0	0.378512	0	0.0931094	0.222392	1	1	1	1	0.108999
bplD	bp0090	137	176	176	158	187	167	0.3614	0.3614	0.205749	0.448862	0.285672	0.000193935	0.137946	0.17635	0.0593767	0.102645
bplC	bp0091	203	266	264	212	277	230	0.389947	0.379058	0.0625845	0.448406	0.180154	0.000235672	0.158935	0.264974	0.0726681	0.16566
bplB	bp0092	98	141	171	112	160	170	0.524842	0.803143	0.192645	0.707218	0.794681	1.67042e-05	0.00981144	0.170225	0.0125666	0.0056624
bplA	bp0093	208	333	372	258	455	478	0.678939	0.838719	0.310788	1.12928	1.20043	3.22526e-07	0.0144378	0.164456	0.000346572	0.00011324
rfaC	bp0094	61	57	58	52	86	98	-0.0978473	-0.0727563	-0.230298	0.495527	0.683973	0.354028	0.363785	0.348635	0.0549008	0.0171522
kdtA	bp0095	6	5	6	4	3	3	-0.263034	0	-0.584963	-1	-1	1	1	1	1	1
bp0096	bp0096	79	48	49	45	18	13	-0.718818	-0.689071	-0.811928	-2.13386	-2.60334	0.367349	0.688243	0.606753	1	0.932797
baf	bp0097	10	7	9	7	3	4	-0.514573	-0.152003	-0.514573	-1.73697	-1.32193	1	1	1	1	1
birA	bp0098	18	12	17	15	9	8	-0.584963	-0.0824622	-0.263034	-1	-1.16993	1	1	1	1	1
bp0099	bp0099	46	64	55	53	57	62	0.476438	0.257798	0.204358	0.309328	0.430634	6.90712e-05	0.167474	0.155926	0.101725	0.060698
bp0100	bp0100	62	96	65	62	64	67	0.630766	0.0681715	0	0.0458037	0.111893	8.58221e-07	0.261728	0.245378	0.22209	0.177926
bp0101	bp0101	33	45	36	33	23	27	0.447459	0.125531	0	-0.520832	-0.289507	0.000188773	1	0.250503	1	1
bp0101A	bp0101A	1	2	4	1	2	2	1	2	0	1	1	1	1	1	1	1
bp0101B	bp0101B	64	69	75	45	43	35	0.108524	0.228819	-0.508147	-0.573735	-0.870717	0.0270162	0.14548	0.441027	0.57102	0.69712
bp0102	bp0102	411	357	470	399	340	344	-0.203214	0.193522	-0.0427496	-0.273604	-0.25673	0.336711	0.342046	0.376043	1	1
bp0103	bp0103	347	326	413	388	390	402	-0.0900637	0.251206	0.161121	0.168538	0.21226	0.155316	0.256904	0.26251	0.370916	0.245895
bp0104	bp0104	646	724	645	697	926	857	0.164456	-0.002235	0.109624	0.519478	0.407761	0.00568735	0.325062	0.219927	0.0406234	0.0611447
lipB	bp0105	178	173	181	135	148	148	-0.0411052	0.0241125	-0.398918	-0.26628	-0.26628	0.0995612	0.296478	0.464049	0.449553	0.409102
lipA	bp0106	1075	721	744	832	681	627	-0.576265	-0.530962	-0.369681	-0.65861	-0.777799	1	1	1	0.742847	0.442454
rfbC	bp0107	96	111	94	99	110	91	0.209453	-0.0303736	0.0443941	0.196397	-0.0771679	0.00991752	0.310851	0.224873	0.148464	0.283733
rfbD	bp0108	25	21	24	22	13	15	-0.251539	-0.0588937	-0.184425	-0.943416	-0.736966	1	1	1	1	1
rfbB	bp0109	70	57	56	59	43	44	-0.296393	-0.321928	-0.24664	-0.703018	-0.669851	1	0.508355	0.353481	0.724034	0.668631
bp0110	bp0110	28	47	32	27	39	40	0.747234	0.192645	-0.0524674	0.478047	0.514573	1.70569e-07	1	1	0.0649625	0.0453975
bp0111	bp0111	18	19	21	29	24	31	0.0780025	0.222392	0.688056	0.415037	0.784271	1	1	1	1	1
metC_1	bp0112	54	41	42	41	27	28	-0.397335	-0.36257	-0.397335	-1	-0.947533	1	0.529685	0.430226	1	1
dsbA	bp0113	1236	576	606	620	577	516	-1.10154	-1.02829	-0.995339	-1.09904	-1.26024	0.195942	1	1	0.285421	0.214426
bp0114	bp0114	76	88	86	88	92	100	0.211504	0.178337	0.211504	0.275634	0.395929	0.00788358	0.198826	0.146717	0.10518	0.0632161
argS	bp0115	131	141	161	135	124	131	0.106128	0.297494	0.0433926	-0.0792267	0	0.0225961	0.20733	0.282434	0.340881	0.250336
bp0116	bp0116	549	651	669	707	551	399	0.245851	0.2852	0.364904	0.00524617	-0.460417	0.00338205	0.204438	0.140976	0.285624	0.517161
bp0117	bp0117	616	820	818	820	853	716	0.412694	0.40917	0.412694	0.469615	0.217029	0.000153169	0.145493	0.128192	0.0658645	0.00574319
bp0118	bp0118	87	93	74	88	106	109	0.0962153	-0.23349	0.0164881	0.284977	0.325241	0.0309241	0.428078	0.252358	0.112084	0.102198
bp0119	bp0119	85	101	59	80	52	53	0.248821	-0.526748	-0.0874628	-0.708951	-0.68147	0.00702583	0.624944	0.301468	0.74495	0.675807
bp0120	bp0120	133	184	107	133	87	84	0.46828	-0.313815	0	-0.612339	-0.662965	2.76019e-05	0.476825	0.276921	0.663956	0.650976
bp0121	bp0121	256	338	235	280	209	167	0.400879	-0.123483	0.129283	-0.292641	-0.616296	0.000573582	0.465078	0.282626	0.651174	0.933712
bp0122	bp0122	53	49	55	41	29	28	-0.113211	0.0534393	-0.370368	-0.869939	-0.920566	0.38545	0.278553	0.37951	0.832017	0.849984
bp0123	bp0123	24	21	22	25	17	18	-0.192645	-0.125531	0.0588937	-0.4975	-0.415037	1	1	1	1	1
bp0124	bp0124	29	44	30	33	41	35	0.601451	0.0489096	0.186413	0.499571	0.271302	1	1	0.171681	0.0385458	0.11833
bp0125	bp0125	15	25	16	17	22	19	0.736966	0.0931094	0.180572	0.552541	0.341037	1	1	1	1	1
bp0126	bp0126	4	10	8	6	5	5	1.32193	1	0.584963	0.321928	0.321928	1	1	1	1	1
bp0127	bp0127	5	18	11	5	11	11	1.848	1.1375	0	1.1375	1.1375	1	1	1	1	1
bp0128	bp0128	23	68	48	30	58	47	1.5639	1.0614	0.383329	1.33442	1.03103	8.14568e-37	0.00030242	1	9.64057e-07	0.000186209
bp0129	bp0129	16	27	26	25	27	24	0.754888	0.70044	0.643856	0.754888	0.584963	1	1	1	1	1
bp0130	bp0130	23	4	6	9	3	5	-2.52356	-1.9386	-1.35364	-2.9386	-2.20163	1	1	1	1	1
leuA_1	bp0131	774	896	649	598	733	500	0.211165	-0.254115	-0.372188	-0.0785204	-0.630405	0.0413825	1	1	1	0.487139
bp0132	bp0132	247	249	253	265	186	160	0.0116347	0.0346263	0.101481	-0.409208	-0.626439	0.0323431	0.294612	0.219927	0.529501	0.615942
rpoN_1	bp0133	37	23	27	32	17	23	-0.685891	-0.454566	-0.209453	-1.12199	-0.685891	1	1	0.327635	1	1
bp0134	bp0134	11	14	10	8	4	6	0.347923	-0.137504	-0.459432	-1.45943	-0.874469	1	1	1	1	1
bp0135	bp0135	34	29	44	32	23	24	-0.229482	0.371969	-0.0874628	-0.563901	-0.5025	1	0.119587	0.284295	1	1
bp0136	bp0136	7	5	4	7	4	3	-0.485427	-0.807355	0	-0.807355	-1.22239	1	1	1	1	1
bp0137	bp0137	27	47	36	29	33	35	0.799701	0.415037	0.103093	0.289507	0.374396	1.81147e-08	1	1	1	0.0844102
bp0138	bp0138	59	46	67	107	95	131	-0.359081	0.183446	0.858824	0.687213	1.15078	1	0.193917	0.00324528	0.0112075	2.67252e-05
ilvA	bp0139	84	38	66	87	62	74	-1.14439	-0.347923	0.0506261	-0.438121	-0.182864	0.0028778	0.488199	0.258148	0.560964	0.360392
bp0140	bp0140	19	10	13	14	10	14	-0.925999	-0.547488	-0.440573	-0.925999	-0.440573	1	1	1	1	1
bp0141	bp0141	209	305	353	373	362	325	0.545306	0.756165	0.835673	0.792487	0.636937	0.000611067	0.122434	0.184277	0.0734036	0.121426
bp0142	bp0142	20	7	15	39	16	19	-1.51457	-0.415037	0.963474	-0.321928	-0.0740006	1	1	0.00122869	1	1
bp0143	bp0143	1	1	1	1	1	1	0	0	0	0	0	1	1	1	1	1
bp0144	bp0144	1	1	1	1	1	1	0	0	0	0	0	1	1	1	1	1
bp0145	bp0145	1	1	1	1	1	1	0	0	0	0	0	1	1	1	1	1
bp0146	bp0146	1	1	1	1	1	1	0	0	0	0	0	1	1	1	1	1
bp0148	bp0148	6	5	6	6	5	5	-0.263034	0	0	-0.263034	-0.263034	1	1	1	1	1
bp0149	bp0149	83	105	99	118	103	107	0.339206	0.254317	0.507604	0.311461	0.366428	0.00170194	0.198826	0.0831938	0.123773	0.0949281
bp0150	bp0150	32	27	30	23	19	19	-0.245112	-0.0931094	-0.476438	-0.752072	-0.752072	1	1	1	1	1
bp0151	bp0151	16	12	11	12	7	7	-0.415037	-0.540568	-0.415037	-1.19265	-1.19265	1	1	1	1	1
bp0152	bp0152	6	4	5	2	4	3	-0.584963	-0.263034	-1.58496	-0.584963	-1	1	1	1	1	1
bp0153	bp0153	40	37	40	34	53	33	-0.112475	0	-0.234465	0.405992	-0.277534	1	1	0.298962	0.050636	0.341146
brg1	bp0154	8	5	10	6	6	4	-0.678072	0.321928	-0.415037	-0.415037	-1	1	1	1	1	1
serA	bp0155	49	50	43	59	41	39	0.0291463	-0.188445	0.267933	-0.257158	-0.329308	0.116032	0.403522	0.153658	0.437295	0.448311
bp0156	bp0156	16	6	13	9	3	6	-1.41504	-0.29956	-0.830075	-2.41504	-1.41504	1	1	1	1	1
bp0157	bp0157	3	2	3	3	1	2	-0.584963	0	0	-1.58496	-0.584963	1	1	1	1	1
bp0158	bp0158	19	14	13	14	11	14	-0.440573	-0.547488	-0.440573	-0.788496	-0.440573	1	1	1	1	1
phoR	bp0159	13	9	12	10	9	9	-0.530515	-0.115477	-0.378512	-0.530515	-0.530515	1	1	1	1	1
phoB	bp0160	77	74	82	74	82	85	-0.0573332	0.0907655	-0.0573332	0.0907655	0.142604	0.262208	0.249249	0.264974	0.205614	0.158442
ubiE	bp0161	272	333	302	348	306	312	0.291916	0.150942	0.355481	0.169925	0.197939	0.00157213	0.27427	0.146272	0.186853	0.144082
bp0162	bp0162	362	529	501	404	557	482	0.547278	0.468821	0.158366	0.621688	0.413043	5.47154e-05	0.14302	0.276659	0.0837842	0.194891
bp0163	bp0163	17	11	22	11	13	13	-0.628031	0.371969	-0.628031	-0.387023	-0.387023	1	1	1	1	1
ubiB	bp0164	99	76	92	110	90	104	-0.381429	-0.105795	0.152003	-0.137504	0.0710831	0.823651	0.366362	0.195677	0.351283	0.187754
bp0165	bp0165	451	330	403	612	626	742	-0.450661	-0.162348	0.440404	0.473035	0.718292	1	0.411049	0.0953791	0.0526806	0.0100919
bp0166	bp0166	27	43	33	27	32	34	0.671377	0.289507	0	0.245112	0.332575	1	1	1	1	0.12174
bp0167	bp0167	35	28	36	48	37	44	-0.321928	0.040642	0.455679	0.0801703	0.330149	1	1	0.0506778	0.187584	0.065612
bp0168	bp0168	22	13	19	18	12	14	-0.758992	-0.211504	-0.289507	-0.874469	-0.652077	1	1	1	1	1
bp0169	bp0169	112	71	83	84	60	81	-0.657608	-0.432315	-0.415037	-0.900464	-0.467505	0.483064	0.570632	0.439391	0.983556	0.543462
rhlE	bp0170	231	182	273	216	265	231	-0.343954	0.241008	-0.0968615	0.1981	0	0.845845	0.263844	0.373874	0.390282	0.473864
bp0171	bp0171	134	101	177	168	174	157	-0.407878	0.401516	0.326228	0.376854	0.228532	1	0.102001	0.131334	0.0807229	0.13052
prfC	bp0172	243	270	281	264	307	372	0.152003	0.209614	0.119582	0.337282	0.614346	0.0126461	0.260328	0.286795	0.290562	0.0889362
bp0173	bp0173	188	212	211	175	224	243	0.173332	0.16651	-0.103378	0.252766	0.370224	0.00607725	0.238226	0.323351	0.139162	0.0826444
bfr	bp0174	1457	1483	899	1537	1460	1991	0.0255177	-0.696608	0.0771163	0.00296749	0.450492	0.101006	1	0.395057	1	0.343795
bp0175	bp0175	28	40	29	26	33	31	0.514573	0.0506261	-0.106915	0.237039	0.146841	1	1	1	1	1
bp0176	bp0176	3	2	3	8	3	4	-0.584963	0	1.41504	0	0.415037	1	1	1	1	1
bp0177	bp0177	117	267	194	137	180	145	1.19033	0.729548	0.227667	0.621488	0.309544	1.23433e-17	0.0228785	0.184277	0.0312152	0.11565
bp0178	bp0178	11	6	8	5	6	5	-0.874469	-0.459432	-1.1375	-0.874469	-1.1375	1	1	1	1	1
bp0179	bp0179	33	10	14	18	8	11	-1.72247	-1.23704	-0.874469	-2.04439	-1.58496	1	1	1	1	1
metG	bp0180	274	184	304	278	294	261	-0.57447	0.149895	0.020909	0.10164	-0.0701261	1	0.41007	0.342551	0.748338	1
bp0181	bp0181	377	424	448	336	512	565	0.1695	0.248934	-0.166103	0.441579	0.583686	0.00676615	0.175093	0.340271	0.0589405	0.0248314
bp0182	bp0182	63	74	69	57	67	83	0.232173	0.131245	-0.14439	0.0888093	0.39776	0.00711793	0.263844	0.314771	0.232173	0.0839391
bp0183	bp0183	36	42	45	33	24	25	0.222392	0.321928	-0.125531	-0.584963	-0.526069	1	0.174112	0.324052	1	1
bp0184	bp0184	9	9	10	10	5	7	0	0.152003	0.152003	-0.847997	-0.36257	1	1	1	1	1
dcd	bp0185	490	325	334	336	319	283	-0.592342	-0.552934	-0.544321	-0.619225	-0.79198	1	0.706723	0.562959	0.700729	0.704775
bp0186	bp0186	46	81	94	78	74	64	0.816288	1.03103	0.76184	0.685891	0.476438	5.68426e-10	0.000293015	0.00435351	0.00692874	0.0242496
bp0187	bp0187	2	1	4	4	1	3	-1	1	1	-1	0.584963	1	1	1	1	1
bp0188	bp0188	13	17	14	18	24	24	0.387023	0.106915	0.469485	0.884523	0.884523	1	1	1	1	1
bp0189	bp0189	51	255	230	78	191	211	2.32193	2.17306	0.612977	1.905	2.04867	1.81405e-125	1.5624e-24	0.0304684	8.33641e-16	3.54801e-20
bp0190	bp0190	386	514	558	353	576	414	0.413168	0.531664	-0.128933	0.577468	0.10103	0.00312489	0.219807	0.912484	0.2425	1
bp0191	bp0191	35	31	40	31	33	34	-0.175087	0.192645	-0.175087	-0.0848889	-0.0418202	1	1	0.274494	1	0.213951
bp0192	bp0192	27	43	33	24	32	38	0.671377	0.289507	-0.169925	0.245112	0.49304	1	1	1	1	0.0202757
sodA	bp0193	3	4	5	1	4	7	0.415037	0.736966	-1.58496	0.415037	1.22239	1	1	1	1	1
bp0194	bp0194	1	1	1	1	1	1	0	0	0	0	0	1	1	1	1	1
gcvT	bp0195	140	122	124	125	90	118	-0.198546	-0.175087	-0.163499	-0.63743	-0.24664	0.247956	0.40308	0.339135	0.674359	0.373036
gcvH	bp0196	699	757	846	1064	677	895	0.115001	0.275365	0.606134	-0.0461366	0.356595	0.0194693	0.228033	0.0745025	0.316321	0.123079
gcvP	bp0197	197	223	229	229	146	160	0.178848	0.217152	0.217152	-0.432227	-0.300124	0.0206245	0.362143	0.256534	1	1
bp0198	bp0198	34	26	41	26	26	17	-0.387023	0.270089	-0.387023	-0.387023	-1	1	1	1	1	1
bp0199	bp0199	3	3	5	3	3	4	0	0.736966	0	0	0.415037	1	1	1	1	1
bp0200	bp0200	7	6	10	6	5	6	-0.222392	0.514573	-0.222392	-0.485427	-0.222392	1	1	1	1	1
bp0201	bp0201	1	1	2	2	1	1	0	1	1	0	0	1	1	1	1	1
bp0202	bp0202	30	46	31	33	35	35	0.616671	0.0473057	0.137504	0.222392	0.222392	1.10598e-05	1	0.145199	0.158719	0.124061
bp0202A	bp0202A	26	46	34	62	77	107	0.823122	0.387023	1.25376	1.56635	2.04103	0.0027498	1	0.0150557	0.000459734	8.57032e-07
bp0203	bp0203	27	43	30	24	32	35	0.671377	0.152003	-0.169925	0.245112	0.374396	1	1	1	1	0.0889092
bp0204	bp0204	365	480	374	356	404	362	0.395138	0.0351418	-0.0360192	0.146459	-0.0119068	0.000647335	0.365928	0.351601	0.508652	0.522642
bp0205	bp0205	1733	2400	2021	1994	1908	1908	0.469763	0.221798	0.202394	0.13879	0.13879	0.00129416	0.40003	0.76405	1	0.694525
thiC	bp0206	281	286	275	284	284	252	0.025445	-0.0311385	0.0153208	0.0153208	-0.157146	0.0796965	0.508355	0.348704	0.900914	1
bp0207	bp0207	17	20	28	16	25	25	0.234465	0.719892	-0.0874628	0.556393	0.556393	1	1	1	1	1
bp0208	bp0208	31	23	69	54	43	68	-0.430634	1.15433	0.800691	0.472068	1.13327	1	4.91293e-05	0.00523147	0.0407862	3.03575e-05
bp0209	bp0209	7	6	21	15	17	33	-0.222392	1.58496	1.09954	1.28011	2.23704	1	1	1	1	1.04458e-13
bp0210	bp0210	26	42	28	28	27	28	0.691878	0.106915	0.106915	0.0544478	0.106915	1	1	1	1	1
bp0211	bp0211	27	43	28	29	32	33	0.671377	0.0524674	0.103093	0.245112	0.289507	1	1	1	1	0.111838
bp0212	bp0212	22	19	28	30	26	25	-0.211504	0.347923	0.447459	0.241008	0.184425	1	1	1	1	1
bp0213	bp0213	4	1	1	3	1	1	-2	-2	-0.415037	-2	-2	1	1	1	1	1
bp0214	bp0214	191	139	167	179	109	131	-0.458488	-0.193725	-0.0936131	-0.809245	-0.544006	1	0.403823	0.322636	0.8023	0.582387
ppc	bp0215	31	20	18	26	14	14	-0.632268	-0.784271	-0.253757	-1.14684	-1.14684	1	1	1	1	1
sphB1	bp0216	353	1	18	118	1	1	-8.46352	-4.2936	-1.58088	-8.46352	-8.46352	0	0.0530347	0.554359	1.21884e-07	4.10238e-09
bp0217	bp0217	82	208	166	91	160	125	1.34289	1.01749	0.150243	0.964376	0.608232	4.85282e-23	0.00195298	0.222088	0.00157325	0.0292136
bp0218	bp0218	171	405	314	232	419	308	1.24393	0.876768	0.440128	1.29295	0.848934	8.98401e-18	0.011937	0.121827	3.48669e-05	0.00705031
bp0219	bp0219	37	95	107	43	57	39	1.3604	1.53201	0.216811	0.623437	0.0759489	1.70097e-23	4.64389e-08	0.161913	0.0277545	0.213951
bp0220	bp0220	68	65	62	67	74	81	-0.065095	-0.133267	-0.0213737	0.121991	0.252387	0.305674	0.37946	0.25765	0.204914	0.128703
catI	bp0221	52	56	68	50	51	41	0.106915	0.387023	-0.0565835	-0.0280144	-0.342888	0.0670499	0.0904093	0.249024	0.251588	0.411488
catJ	bp0222	117	147	132	102	103	78	0.329308	0.174029	-0.197939	-0.183864	-0.584963	0.00133288	0.231012	0.344185	0.400466	0.606161
catC2	bp0223	118	164	177	127	158	114	0.474909	0.584963	0.106042	0.421138	-0.049753	0.000124755	0.0417506	0.198852	0.0640172	0.262811
bp0224	bp0224	167	255	234	216	214	152	0.610649	0.48666	0.371183	0.357763	-0.135777	5.41314e-07	0.0573621	0.0881709	0.0723727	0.293143
catD2	bp0225	57	88	80	60	70	55	0.626542	0.489038	0.0740006	0.296393	-0.0515303	2.17348e-07	0.050976	0.188506	0.0918661	0.241151
bp0226	bp0226	35	57	56	40	39	34	0.703607	0.678072	0.192645	0.156119	-0.0418202	5.45111e-08	0.0209387	0.146717	0.153753	0.237972
psiF	bp0227	391	675	364	466	533	548	0.787719	-0.10323	0.253161	0.446967	0.487007	3.66395e-09	0.356369	0.168564	0.065768	0.0495187
bp0228	bp0228	28	42	29	27	32	34	0.584963	0.0506261	-0.0524674	0.192645	0.280108	1	1	1	1	0.108542
bp0229	bp0229	1	1	1	1	1	1	0	0	0	0	0	1	1	1	1	1
bp0230	bp0230	10	13	15	12	26	21	0.378512	0.584963	0.263034	1.37851	1.07039	1	1	1	1	1
pcaC	bp0231	54	120	128	90	199	121	1.152	1.24511	0.736966	1.88174	1.16398	1.88946e-18	9.67107e-06	0.00876167	2.02118e-16	1.78347e-05
bp0232	bp0232	4	7	14	7	12	6	0.807355	1.80735	0.807355	1.58496	0.584963	1	1	1	1	1
bp0233	bp0233	141	99	132	109	88	82	-0.510195	-0.0951572	-0.371367	-0.68012	-0.781999	1	0.347854	0.438815	0.693335	0.709705
bp0234	bp0234	25	29	33	26	37	38	0.214125	0.400538	0.0565835	0.565597	0.604071	1	1	1	0.0379885	0.0231388
bp0235	bp0235	2	3	7	1	7	3	0.584963	1.80735	-1	1.80735	0.584963	1	1	1	1	1
bp0236	bp0236	1	1	1	1	1	1	0	0	0	0	0	1	1	1	1	1
bp0237	bp0237	4	5	5	4	4	2	0.321928	0.321928	0	0	-1	1	1	1	1	1
folK	bp0238	20	7	11	11	8	9	-1.51457	-0.862496	-0.862496	-1.32193	-1.152	1	1	1	1	1
pcnB	bp0239	135	70	93	102	70	74	-0.947533	-0.537657	-0.40439	-0.947533	-0.867362	0.185895	0.614119	0.461688	1	0.765625
bp0240	bp0240	136	81	109	138	106	147	-0.747613	-0.319279	0.0210616	-0.359542	0.11221	0.394658	0.463657	0.250503	0.483546	0.174075
bp0241	bp0241	32	15	21	20	16	17	-1.09311	-0.607683	-0.678072	-1	-0.912537	1	1	1	1	1
purM	bp0242	223	208	253	194	172	172	-0.10046	0.182094	-0.200987	-0.374635	-0.374635	0.180098	0.270835	0.37307	0.54493	0.470827
miaA	bp0243	22	15	21	15	7	9	-0.552541	-0.0671142	-0.552541	-1.65208	-1.28951	1	1	1	1	1
mutL	bp0244	51	50	59	55	44	43	-0.0285692	0.210218	0.108934	-0.212994	-0.246161	0.109601	0.178485	0.220586	0.395439	0.370667
dedA	bp0245	100	60	92	85	63	72	-0.736966	-0.120294	-0.234465	-0.666576	-0.473931	0.1342	0.391416	0.363596	0.71687	0.553743
amiC	bp0246	891	1460	929	823	1084	804	0.712471	0.0602532	-0.114533	0.282867	-0.14823	2.76019e-05	0.549253	1	0.490822	1
bp0247	bp0247	453	590	652	560	769	598	0.381204	0.525361	0.305916	0.763473	0.400634	0.00036526	0.0998342	0.177636	0.0206039	0.0989175
fumC	bp0248	90	150	88	72	86	74	0.736966	-0.0324215	-0.321928	-0.0655883	-0.2824	2.33373e-08	0.334009	0.434247	0.325774	0.428818
bp0249	bp0249	5	3	3	3	5	4	-0.736966	-0.736966	-0.736966	0	-0.321928	1	1	1	1	1
bp0250	bp0250	1845	1529	1271	1758	1374	1332	-0.271032	-0.537657	-0.0696857	-0.425239	-0.470027	0.908167	1	1	1	1
bp0251	bp0251	7	3	8	3	2	3	-1.22239	0.192645	-1.22239	-1.80735	-1.22239	1	1	1	1	1
ggt	bp0252	17	11	10	12	8	9	-0.628031	-0.765535	-0.5025	-1.08746	-0.917538	1	1	1	1	1
bp0253	bp0253	1	1	1	1	1	1	0	0	0	0	0	1	1	1	1	1
bp0254	bp0254	3	3	4	2	3	3	0	0.415037	-0.584963	0	0	1	1	1	1	1
bp0255	bp0255	10	7	9	12	9	16	-0.514573	-0.152003	0.263034	-0.152003	0.678072	1	1	1	1	1
bp0256	bp0256	26	43	27	26	33	36	0.725825	0.0544478	0	0.343954	0.469485	1	1	1	1	0.0484659
bp0257	bp0257	4	3	3	2	3	5	-0.415037	-0.415037	-1	-0.415037	0.321928	1	1	1	1	1
bp0258	bp0258	1388	1232	1062	1462	1594	1813	-0.172005	-0.386224	0.0749357	0.199644	0.385371	0.464534	1	0.487162	0.916018	0.460721
cydA	bp0259	1553	992	1142	1805	1560	1735	-0.646646	-0.443495	0.216941	0.0064882	0.159878	1	1	1	1	1
cydB	bp0260	719	506	603	856	641	748	-0.506854	-0.253834	0.251619	-0.165667	0.0570465	1	1	0.508794	1	1
bp0261	bp0261	2306	2374	2021	3525	3719	4076	0.0419274	-0.190323	0.612231	0.689522	0.821762	0.0445984	0.493682	0.079843	0.0449794	0.0179377
bp0262	bp0262	80	69	73	107	89	104	-0.213404	-0.132104	0.419539	0.153805	0.378512	0.354899	0.385398	0.10013	0.192619	0.0765953
bp0263	bp0263	6	4	5	7	5	7	-0.584963	-0.263034	0.222392	-0.263034	0.222392	1	1	1	1	1
apt	bp0264	136	65	107	103	55	73	-1.0651	-0.345996	-0.400962	-1.3061	-0.897638	0.000332208	0.516797	0.420509	1	0.946944
bp0265	bp0265	86	113	88	69	80	65	0.393914	0.0331669	-0.31774	-0.104337	-0.403897	0.000352711	0.302833	0.3782	0.349052	0.502098
bp0266	bp0266	9	11	19	8	13	12	0.289507	1.078	-0.169925	0.530515	0.415037	1	1	1	1	1
bp0267	bp0267	36	48	63	47	80	75	0.415037	0.807355	0.384664	1.152	1.05889	0.00139389	0.0123246	0.103307	0.000118044	0.000372748
bp0268	bp0268	99	92	50	67	80	89	-0.105795	-0.9855	-0.563267	-0.307429	-0.153623	0.184146	1	0.45979	0.463698	0.336133
bp0270	bp0270	177	245	176	324	374	511	0.469032	-0.00817393	0.872244	1.07929	1.52957	0.000369108	0.316974	0.00480814	0.000256654	1.36706e-08
bp0271	bp0271	475	443	352	619	748	1034	-0.100621	-0.432352	0.382012	0.655111	1.12224	0.357868	0.576554	0.129251	0.0249667	0.000205754
bp0272	bp0272	73	44	56	80	115	122	-0.730393	-0.38247	0.132104	0.655665	0.740913	0.409971	0.459973	0.134037	0.00882911	0.00340601
sspB	bp0273	558	350	328	353	404	367	-0.67291	-0.766569	-0.660597	-0.46591	-0.604485	1	0.943458	0.649426	0.601007	0.605646
sspA	bp0274	1268	927	832	945	1242	1144	-0.451914	-0.607899	-0.424169	-0.0298896	-0.148468	1	1	0.801436	1	1
petC	bp0275	657	963	767	802	941	838	0.551642	0.223333	0.287709	0.518301	0.351057	0.000101213	0.35566	0.233689	0.239577	0.41033
petB	bp0276	569	959	641	763	1056	1101	0.753102	0.171896	0.423254	0.892109	0.952314	2.0518e-05	0.555453	0.360165	0.0394266	0.0272427
petA	bp0277	641	810	835	887	989	1165	0.337598	0.381452	0.46861	0.625646	0.861934	0.00138472	0.178408	0.136442	0.0808821	0.0213405
mscL	bp0278	498	1272	785	873	1646	1565	1.35288	0.656547	0.809836	1.72475	1.65195	1.73986e-21	0.0482428	0.0201267	3.54403e-10	5.12545e-09
bp0279	bp0279	56	45	56	54	59	65	-0.315502	0	-0.0524674	0.0752881	0.215013	1	0.265513	0.241107	0.182822	0.102645
degQ	bp0280	12	19	19	13	23	27	0.662965	0.662965	0.115477	0.938599	1.16993	1	1	1	1	1
bp0281	bp0281	27	46	27	26	33	33	0.768674	0	-0.0544478	0.289507	0.289507	4.49689e-08	1	1	1	0.165811
bp0282	bp0282	5	5	5	7	3	4	0	0	0.485427	-0.736966	-0.321928	1	1	1	1	1
bp0283	bp0283	1	1	1	1	1	1	0	0	0	0	0	1	1	1	1	1
bp0284	bp0284	2	2	1	1	2	2	0	-1	-1	0	0	1	1	1	1	1
bp0285	bp0285	1	1	1	1	1	1	0	0	0	0	0	1	1	1	1	1
bp0286	bp0286	6	10	8	5	4	3	0.736966	0.415037	-0.263034	-0.584963	-1	1	1	1	1	1
leuA_2	bp0287	3	2	5	3	3	4	-0.584963	0.736966	0	0	0.415037	1	1	1	1	1
bp0288	bp0288	1	1	1	1	1	1	0	0	0	0	0	1	1	1	1	1
ilvD_1	bp0289	200	75	137	168	93	113	-1.41504	-0.545824	-0.251539	-1.1047	-0.823677	0.00150074	0.722083	0.444993	0.976501	1
bp0290	bp0290	6	4	11	2	6	10	-0.584963	0.874469	-1.58496	0	0.736966	1	1	1	1	1
bp0291	bp0291	17	13	18	14	11	7	-0.387023	0.0824622	-0.280108	-0.628031	-1.28011	1	1	1	1	1
bp0292	bp0292	44	95	78	73	99	99	1.11042	0.825971	0.730393	1.16993	1.16993	2.25742e-15	0.0120184	0.0236309	9.87938e-05	8.52322e-05
bp0294	bp0294	26	27	23	28	30	32	0.0544478	-0.176878	0.106915	0.206451	0.29956	1	1	1	1	0.0845658
bp0295	bp0295	29	45	27	31	34	38	0.633872	-0.103093	0.0962153	0.229482	0.389947	1.24508e-05	1	0.171681	1	0.067895
bp0296	bp0296	263	346	240	392	473	619	0.395709	-0.132028	0.575791	0.846777	1.23488	0.000582445	0.397201	0.0607591	0.00572532	3.16613e-05
bp0297	bp0297	27	45	31	28	37	42	0.736966	0.199309	0.0524674	0.454566	0.63743	3.48974e-07	1	1	0.0645671	0.0260035
bp0298	bp0298	1	1	1	1	1	2	0	0	0	0	1	1	1	1	1	1
bp0299	bp0299	47	42	29	25	26	22	-0.162271	-0.696608	-0.910733	-0.854149	-1.09516	0.376735	0.678722	1	0.767228	1
bp0300	bp0300	16	12	13	14	8	7	-0.415037	-0.29956	-0.192645	-1	-1.19265	1	1	1	1	1
bp0301	bp0301	176	216	162	169	139	134	0.295456	-0.119582	-0.0585522	-0.340491	-0.393342	0.00141279	0.40882	0.305495	0.517089	0.470764
bp0302	bp0302	41	65	41	45	39	39	0.664816	0	0.134301	-0.0721498	-0.0721498	1.16133e-07	1	0.162992	0.261868	0.235231
bp0303	bp0303	19	18	16	19	18	16	-0.0780025	-0.247928	0	-0.0780025	-0.247928	1	1	1	1	1
bp0304	bp0304	22	21	20	17	6	7	-0.0671142	-0.137504	-0.371969	-1.87447	-1.65208	1	1	1	1	1
bp0305	bp0305	31	33	28	27	19	17	0.0901978	-0.146841	-0.199309	-0.706269	-0.866733	1	1	1	1	1
bp0306	bp0306	12	7	11	12	13	12	-0.777608	-0.125531	0	0.115477	0	1	1	1	1	1
bp0308	bp0308	1	1	1	1	1	1	0	0	0	0	0	1	1	1	1	1
bp0309	bp0309	10	5	4	5	3	5	-1	-1.32193	-1	-1.73697	-1	1	1	1	1	1
bp0310	bp0310	1	1	1	1	1	1	0	0	0	0	0	1	1	1	1	1
bp0311	bp0311	1	1	1	1	1	1	0	0	0	0	0	1	1	1	1	1
bp0312	bp0312	1	1	1	2	1	1	0	0	1	0	0	1	1	1	1	1
bp0313	bp0313	5	3	5	4	5	7	-0.736966	0	-0.321928	0	0.485427	1	1	1	1	1
bp0314	bp0314	14	11	13	16	6	9	-0.347923	-0.106915	0.192645	-1.22239	-0.63743	1	1	1	1	1
hemL	bp0315	108	125	138	107	70	76	0.210897	0.353637	-0.0134205	-0.625604	-0.50696	0.00343481	0.147334	0.281908	0.677261	0.563465
thiE	bp0316	7	8	9	6	3	7	0.192645	0.36257	-0.222392	-1.22239	0	1	1	1	1	1
thiD_2	bp0317	19	18	27	18	12	15	-0.0780025	0.50696	-0.0780025	-0.662965	-0.341037	1	1	1	1	1
rubA	bp0318	943	1060	1357	1909	1975	2718	0.168735	0.525091	1.01749	1.06652	1.52722	0.00433905	0.0632591	0.00129705	0.000202805	9.53793e-09
bp0319	bp0319	609	552	834	847	563	625	-0.141774	0.453605	0.47592	-0.113307	0.037414	0.222547	0.148793	0.140976	0.791142	0.468062
bp0320	bp0320	119	115	199	171	136	195	-0.0493277	0.741807	0.523035	0.192645	0.712513	0.191398	0.010394	0.045214	0.131141	0.00651818
pyrB_1	bp0321	53	43	69	67	57	58	-0.301656	0.380604	0.338169	0.10497	0.130061	1	0.0958947	0.0998251	0.184264	0.15072
pyrC_1	bp0322	3	3	6	3	3	4	0	1	0	0	0.415037	1	1	1	1	1
bp0323	bp0323	25	17	28	35	19	27	-0.556393	0.163499	0.485427	-0.395929	0.111031	1	1	0.0409951	1	1
apaH	bp0324	187	145	174	181	139	148	-0.366985	-0.103951	-0.0470486	-0.427953	-0.337441	0.80677	0.363978	0.285767	0.539908	0.430952
bp0325	bp0325	175	135	141	137	124	152	-0.374396	-0.31166	-0.353179	-0.497015	-0.203284	0.772664	0.521421	0.445205	0.614084	0.36243
mtgA	bp0326	53	56	41	63	53	60	0.0794345	-0.370368	0.249359	0	0.17897	0.0876328	0.480414	0.125168	0.232303	0.130066
bp0327	bp0327	28	40	29	28	32	36	0.514573	0.0506261	0	0.192645	0.36257	1	1	1	1	0.0703618
bp0328	bp0328	4	7	9	8	7	5	0.807355	1.16993	1	0.807355	0.321928	1	1	1	1	1
bp0329	bp0329	1	2	3	1	2	1	1	1.58496	0	1	0	1	1	1	1	1
bp0330	bp0330	1	1	1	1	1	1	0	0	0	0	0	1	1	1	1	1
bp0331	bp0331	2	1	3	1	2	1	-1	0.584963	-1	0	-1	1	1	1	1	1
bp0332	bp0332	4	7	6	4	5	3	0.807355	0.584963	0	0.321928	-0.415037	1	1	1	1	1
bp0333	bp0333	75	105	75	83	80	64	0.485427	0	0.146221	0.0931094	-0.228819	0.000136522	0.335264	0.230186	0.244563	0.405805
bp0334	bp0334	12	15	11	10	11	8	0.321928	-0.125531	-0.263034	-0.125531	-0.584963	1	1	1	1	1
bp0335	bp0335	185	163	208	182	139	148	-0.182653	0.169058	-0.0235868	-0.41244	-0.321928	0.32575	0.236909	0.290362	0.548642	0.448668
bp0336	bp0336	67	64	73	91	83	81	-0.0660892	0.123735	0.441705	0.30895	0.273761	0.301133	0.246709	0.0912557	0.113215	0.117694
bp0337	bp0337	20	22	30	28	14	22	0.137504	0.584963	0.485427	-0.514573	0.137504	1	1	1	1	1
bp0338	bp0338	3	2	2	2	2	2	-0.584963	-0.584963	-0.584963	-0.584963	-0.584963	1	1	1	1	1
ogt_1	bp0339	2	2	4	1	1	1	0	1	-1	-1	-1	1	1	1	1	1
alkB	bp0340	2	1	1	1	1	1	-1	-1	-1	-1	-1	1	1	1	1	1
bp0341	bp0341	4	4	6	4	4	3	0	0.584963	0	0	-0.415037	1	1	1	1	1
bp0342	bp0342	1	1	1	1	1	1	0	0	0	0	0	1	1	1	1	1
hmuV	bp0343	4	5	4	8	4	6	0.321928	0	1	0	0.584963	1	1	1	1	1
bhuU	bp0344	2	3	4	3	1	2	0.584963	1	0.584963	-1	0	1	1	1	1	1
bhuT	bp0345	2	2	5	2	2	1	0	1.32193	0	0	-1	1	1	1	1	1
bhuS	bp0346	43	46	42	47	43	40	0.0972972	-0.0339473	0.128324	0	-0.104337	0.032212	0.278126	0.164497	0.224272	0.241672
bhuR	bp0347	3	4	6	2	4	3	0.415037	1	-0.584963	0.415037	0	1	1	1	1	1
hurR	bp0348	1	1	1	1	1	1	0	0	0	0	0	1	1	1	1	1
hurI	bp0349	12	10	17	10	19	11	-0.263034	0.5025	-0.263034	0.662965	-0.125531	1	1	1	1	1
bp0350	bp0350	184	121	234	217	172	116	-0.604699	0.346803	0.237989	-0.0972972	-0.665581	1	0.131083	0.146871	0.321429	0.634909
bp0351	bp0351	30	53	38	36	36	33	0.82103	0.341037	0.263034	0.263034	0.137504	1.15679e-08	1	0.135932	0.135609	0.186906
bp0352	bp0352	22	34	25	22	12	14	0.628031	0.184425	0	-0.874469	-0.652077	1	1	1	1	1
bp0353	bp0353	82	107	64	57	59	49	0.383915	-0.357552	-0.524662	-0.474909	-0.742842	0.00245839	0.492128	0.809411	0.548642	0.675268
bp0354	bp0354	6	8	6	4	4	3	0.415037	0	-0.584963	-0.584963	-1	1	1	1	1	1
bp0355	bp0355	26	41	30	26	31	35	0.657112	0.206451	0	0.253757	0.428843	1	1	1	1	0.0595541
bp0356	bp0356	197	201	193	210	215	157	0.0289999	-0.0295948	0.0921937	0.126141	-0.327431	0.0334988	0.334018	0.233228	0.204377	0.440872
bp0357	bp0357	104	84	149	82	62	48	-0.308122	0.518729	-0.342888	-0.746243	-1.11548	1	0.067888	0.388137	0.747858	1
bp0358	bp0358	21	18	27	22	36	27	-0.222392	0.36257	0.0671142	0.777608	0.36257	1	1	1	0.00766335	1
bp0359	bp0359	76	120	132	107	136	76	0.658963	0.796467	0.493539	0.839535	0	5.13038e-07	0.0105113	0.0732018	0.0041028	0.242946
bp0360	bp0360	45	55	62	53	63	41	0.289507	0.462343	0.236067	0.485427	-0.134301	0.00461519	0.0987522	0.188506	0.064936	0.348883
bp0361	bp0361	56	68	65	66	76	57	0.280108	0.215013	0.237039	0.440573	0.0255351	0.0130629	0.198826	0.146727	0.0630307	0.219801
bp0362	bp0362	13	13	18	13	10	9	0	0.469485	0	-0.378512	-0.530515	1	1	1	1	1
bp0363	bp0363	52	46	46	45	42	38	-0.176878	-0.176878	-0.208587	-0.308122	-0.452512	0.85999	0.358733	0.30188	0.397391	0.446823
bp0364	bp0364	58	43	50	53	57	59	-0.431716	-0.214125	-0.130061	-0.025091	0.0246621	1	0.420773	0.306152	0.290093	0.23857
bp0365	bp0365	137	206	194	247	260	315	0.588468	0.501881	0.850335	0.924336	1.20118	1.70733e-06	0.0836025	0.0080509	0.00218445	4.4605e-05
bp0366	bp0366	125	132	142	140	106	116	0.0786098	0.183963	0.163499	-0.237864	-0.107803	0.0240119	0.193943	0.188506	0.402007	0.299986
bp0367	bp0367	24	21	33	27	27	27	-0.192645	0.459432	0.169925	0.169925	0.169925	1	1	1	1	1
gdhA_1	bp0368	95	58	59	91	73	81	-0.711875	-0.687213	-0.062061	-0.380031	-0.230006	0.859698	0.692352	0.30188	0.522884	0.38766
bp0369	bp0369	271	266	287	319	302	286	-0.0268666	0.0827579	0.235264	0.156256	0.0777223	0.0799091	0.308335	0.190923	0.194159	0.203623
pyrE	bp0370	58	76	74	77	68	67	0.389947	0.351472	0.408806	0.229482	0.208108	0.000198423	0.10032	0.0689177	0.105156	0.109449
gatB	bp0371	146	65	114	138	121	118	-1.16746	-0.356935	-0.0813001	-0.270961	-0.307182	0.0137497	0.555526	0.314248	0.468048	0.418776
gatA	bp0372	38	19	38	36	26	30	-1	0	-0.0780025	-0.547488	-0.341037	1	1	0.290923	1	1
gatC	bp0373	73	45	64	52	32	42	-0.697971	-0.189825	-0.489385	-1.18982	-0.797507	0.582174	0.371778	0.630626	1	0.66317
mreB	bp0374	688	497	575	596	634	694	-0.469163	-0.258847	-0.207096	-0.117926	0.0125271	1	1	0.593408	1	1
mreC	bp0375	80	45	75	63	36	53	-0.830075	-0.0931094	-0.344648	-1.152	-0.594008	0.0708014	0.376918	0.405274	1	0.637772
mreD	bp0376	65	31	53	53	23	47	-1.06817	-0.294447	-0.294447	-1.49881	-0.467779	0.0094024	0.464535	0.369663	1	0.523269
mrdA	bp0377	73	39	62	64	50	51	-0.904422	-0.235628	-0.189825	-0.545968	-0.517399	0.213769	0.428078	0.358385	0.62778	0.567004
mrdB	bp0378	93	42	66	79	76	97	-1.14684	-0.494765	-0.235378	-0.291231	0.060754	0.00157963	0.583014	0.374909	0.458007	0.220423
ldh	bp0379	452	244	588	791	711	712	-0.889442	0.379493	0.807355	0.653527	0.655554	0.546582	0.218383	0.0382524	0.0990413	0.102571
bp0380	bp0380	1478	848	1360	2093	1861	1705	-0.80151	-0.12004	0.501926	0.332432	0.206125	1	0.806458	0.789269	0.68963	0.781121
slmA	bp0381	142	155	138	122	116	107	0.126377	-0.0412227	-0.21901	-0.291766	-0.40828	0.0258129	0.332028	0.360165	0.458007	0.496584
bp0382	bp0382	29	25	31	21	31	26	-0.214125	0.0962153	-0.465664	0.0962153	-0.157541	1	1	1	1	1
argB	bp0383	508	565	516	465	567	528	0.153422	0.0225426	-0.127598	0.15852	0.0557094	0.0178727	0.363396	0.406758	0.569826	0.65384
bp0385	bp0385	380	240	270	400	346	364	-0.662965	-0.49304	0.0740006	-0.135227	-0.062061	1	0.685264	0.296874	0.437704	0.487513
bp0386	bp0386	436	379	461	482	452	469	-0.20213	0.0804386	0.144705	0.0519946	0.10526	0.303925	0.311717	0.230854	0.25496	0.189629
bp0387	bp0387	177	150	202	189	176	162	-0.238787	0.190606	0.0946369	-0.00817393	-0.127756	0.4573	0.226185	0.236861	0.285042	0.327932
bp0388	bp0388	173	128	161	173	146	129	-0.434628	-0.103711	0	-0.244804	-0.423401	1	0.347854	0.268665	0.418198	0.493496
bp0389	bp0389	1	1	1	1	1	1	0	0	0	0	0	1	1	1	1	1
bp0390	bp0390	3	3	4	3	3	3	0	0.415037	0	0	0	1	1	1	1	1
ogt_2	bp0391	11	13	14	12	12	15	0.241008	0.347923	0.125531	0.125531	0.447459	1	1	1	1	1
bp0392	bp0392	27	42	27	35	33	37	0.63743	0	0.374396	0.289507	0.454566	1	1	0.0870285	1	0.0941558
bp0393	bp0393	20	22	22	33	36	40	0.137504	0.137504	0.722466	0.847997	1	1	1	0.00670195	0.00100356	9.53016e-05
bp0394	bp0394	61	104	98	70	118	101	0.769702	0.683973	0.198546	0.951906	0.727474	9.59133e-10	0.0150971	0.138031	0.000580444	0.00558918
bp0395	bp0395	23	17	30	17	14	13	-0.436099	0.383329	-0.436099	-0.716207	-0.823122	1	1	1	1	1
bp0396	bp0396	64	29	60	90	35	45	-1.14202	-0.0931094	0.491853	-0.870717	-0.508147	0.00188821	0.361027	0.0682883	0.869007	0.555267
bp0397	bp0397	20	2	17	50	3	14	-3.32193	-0.234465	1.32193	-2.73697	-0.514573	1	1	1.12274e-06	1	1
bp0398	bp0398	18	1	12	43	3	11	-4.16993	-0.584963	1.25634	-2.58496	-0.710493	1	1	0.000122844	1	1
bp0399	bp0399	23	3	19	40	4	9	-2.9386	-0.275634	0.798366	-2.52356	-1.35364	1	1	0.00913018	1	1
bp0400	bp0400	47	36	56	60	33	45	-0.384664	0.252766	0.352302	-0.510195	-0.0627358	1	0.171226	0.0990255	0.565219	0.259768
bp0401	bp0401	28	42	27	30	31	34	0.584963	-0.0524674	0.0995357	0.146841	0.280108	1	1	1	1	0.133037
gltS	bp0402	29	35	31	35	33	30	0.271302	0.0962153	0.271302	0.186413	0.0489096	1	1	0.11262	1	1
bp0403	bp0403	8	10	10	9	6	5	0.321928	0.321928	0.169925	-0.415037	-0.678072	1	1	1	1	1
atoE	bp0404	198	106	132	287	170	185	-0.901436	-0.584963	0.53555	-0.219966	-0.0979752	0.475449	0.718303	0.0979267	0.440442	0.359386
bp0405	bp0405	152	124	139	170	84	125	-0.293731	-0.128986	0.161463	-0.85561	-0.282143	1	0.378587	0.189822	0.86202	0.415435
dnaQ	bp0406	107	69	87	94	65	70	-0.632943	-0.298523	-0.186878	-0.719099	-0.612184	0.652882	0.476046	0.348635	0.727723	0.618461
bp0407	bp0407	18	17	17	22	21	23	-0.0824622	-0.0824622	0.289507	0.222392	0.353637	1	1	1	1	1
bp0408	bp0408	26	41	29	24	33	32	0.657112	0.157541	-0.115477	0.343954	0.29956	1	1	1	1	0.0690033
fusA'_1	bp0409	119	239	131	165	166	160	1.00605	0.138605	0.471504	0.480222	0.42711	1.51462e-14	0.20721	0.0566898	0.0406234	0.047291
bp0410	bp0410	2069	2990	2681	4401	3542	3339	0.531212	0.373838	1.0889	0.775631	0.690482	0.000612151	0.278126	0.0224946	0.0646989	0.0844127
bp0411	bp0411	145	138	162	175	167	140	-0.0713846	0.159941	0.271302	0.203795	-0.0506261	0.265328	0.204175	0.125168	0.132337	0.250012
bp0412	bp0412	3	2	2	3	1	1	-0.584963	-0.584963	0	-1.58496	-1.58496	1	1	1	1	1
fusA'_2	bp0413	4	4	5	5	5	4	0	0.321928	0.321928	0.321928	0	1	1	1	1	1
bp0414	bp0414	26	29	36	42	32	47	0.157541	0.469485	0.691878	0.29956	0.854149	1	1	0.0188508	1	0.00302541
bp0415	bp0415	47	40	49	60	49	61	-0.232661	0.060121	0.352302	0.060121	0.376148	1	0.253951	0.0894865	0.209546	0.0656316
bp0416	bp0416	5	5	6	5	3	3	0	0.263034	0	-0.736966	-0.736966	1	1	1	1	1
bp0417	bp0417	1	2	2	2	1	1	1	1	1	0	0	1	1	1	1	1
bp0418	bp0418	1	2	2	1	1	2	1	1	0	0	1	1	1	1	1	1
bp0419	bp0419	142	182	173	265	231	260	0.358048	0.284881	0.900101	0.702002	0.872621	0.000291414	0.179178	0.00509261	0.0149224	0.00298651
bp0420	bp0420	4	4	6	5	2	2	0	0.584963	0.321928	-1	-1	1	1	1	1	1
bp0421	bp0421	1	1	1	1	1	1	0	0	0	0	0	1	1	1	1	1
bp0422	bp0422	2	4	3	2	2	2	1	0.584963	0	0	0	1	1	1	1	1
bp0423	bp0423	7	11	10	13	11	12	0.652077	0.514573	0.893085	0.652077	0.777608	1	1	1	1	1
bp0424	bp0424	26	44	31	29	31	33	0.758992	0.253757	0.157541	0.253757	0.343954	1	1	1	1	0.104425
bp0425	bp0425	32	24	27	31	24	25	-0.415037	-0.245112	-0.0458037	-0.415037	-0.356144	1	1	0.282434	1	1
cspA_1	bp0426	1520	1428	1104	3076	2409	3074	-0.0900753	-0.461331	1.01698	0.664363	1.01605	0.155665	0.668932	0.00604993	0.0570906	0.00453429
bp0427	bp0427	39	76	69	42	99	74	0.962525	0.823122	0.106915	1.34395	0.924051	8.60481e-13	0.00482702	0.154332	2.2682e-07	0.000485993
bp0428	bp0428	184	192	133	172	200	176	0.0614005	-0.46828	-0.0972972	0.120294	-0.0641303	0.0321584	0.573604	0.323351	0.211702	0.293423
bp0429	bp0429	7	6	4	4	6	3	-0.222392	-0.807355	-0.807355	-0.222392	-1.22239	1	1	1	1	1
bp0430	bp0430	14	13	8	11	12	10	-0.106915	-0.807355	-0.347923	-0.222392	-0.485427	1	1	1	1	1
bp0431	bp0431	3	3	2	2	2	2	0	-0.584963	-0.584963	-0.584963	-0.584963	1	1	1	1	1
bp0432	bp0432	44	103	73	43	85	92	1.22707	0.730393	-0.0331669	0.949959	1.06413	1.34376e-21	0.0103771	0.218606	0.000464394	5.14036e-05
bp0433	bp0433	34	29	33	28	28	29	-0.229482	-0.0430687	-0.280108	-0.280108	-0.229482	1	1	1	1	1
bp0434	bp0434	15	32	15	21	21	21	1.09311	0	0.485427	0.485427	0.485427	1	1	1	1	1
bp0435	bp0435	3	3	3	3	2	1	0	0	0	-0.584963	-1.58496	1	1	1	1	1
bp0436	bp0436	20	17	21	23	33	25	-0.234465	0.0703893	0.201634	0.722466	0.321928	1	1	1	1	1
bp0437	bp0437	46	53	49	47	58	39	0.204358	0.0911479	0.0310269	0.334419	-0.23816	0.00573464	0.216712	0.196915	0.0666432	0.320439
bp0438	bp0438	60	61	53	91	85	91	0.0238467	-0.17897	0.600904	0.5025	0.600904	0.0994729	0.421852	0.0510848	0.0575379	0.0327907
bp0439	bp0439	25	41	25	22	31	39	0.713696	0	-0.184425	0.31034	0.641546	1	1	1	1	0.0277526
bp0440	bp0440	304	547	356	425	437	393	0.84747	0.227806	0.483392	0.523562	0.370458	1.24097e-10	0.190596	0.0745025	0.0412969	0.0783894
bp0441	bp0441	194	213	173	232	223	237	0.134797	-0.165285	0.258068	0.200987	0.28883	0.0249705	0.411267	0.172666	0.172311	0.119412
bp0442	bp0442	658	981	779	1016	868	722	0.576166	0.243536	0.626741	0.399607	0.133911	0.000109271	0.40882	0.172746	0.501022	0.860665
bp0443	bp0443	27	42	33	30	29	40	0.63743	0.289507	0.152003	0.103093	0.567041	1	1	1	1	0.0444011
bp0444	bp0444	86	77	94	105	92	105	-0.159478	0.128324	0.287981	0.0972972	0.287981	0.418326	0.263837	0.160526	0.226392	0.120611
aceK	bp0445	10	12	14	15	15	13	0.263034	0.485427	0.584963	0.584963	0.378512	1	1	1	1	1
bp0447	bp0447	38	35	51	43	33	31	-0.118644	0.424498	0.178337	-0.203533	-0.293731	1	0.0766164	0.150308	1	1
accB	bp0448	3	2	5	2	4	4	-0.584963	0.736966	-0.584963	0.415037	0.415037	1	1	1	1	1
accA_1	bp0449	1	1	1	1	1	1	0	0	0	0	0	1	1	1	1	1
bp0450	bp0450	113	60	81	80	37	39	-0.913288	-0.480329	-0.498251	-1.61073	-1.53478	0.0852982	0.582484	0.885105	1	1
argD_1	bp0451	225	134	156	180	129	130	-0.747692	-0.528379	-0.321928	-0.802554	-0.791413	1	0.689288	0.43719	0.818998	0.707299
bp0452	bp0452	13	13	23	12	14	13	0	0.823122	-0.115477	0.106915	0	1	1	1	1	1
bp0453	bp0453	31	35	37	28	30	31	0.175087	0.255257	-0.146841	-0.0473057	0	1	1	1	1	1
bp0454	bp0454	254	137	114	233	113	135	-0.890653	-1.15579	-0.124499	-1.16851	-0.911869	0.456233	0.934544	0.349001	1	0.808237
bp0455	bp0455	85	36	30	56	23	31	-1.23947	-1.5025	-0.602036	-1.88583	-1.45519	0.00500104	1	0.573737	1	1
hemC_1	bp0456	16	1	1	3	1	1	-4	-4	-2.41504	-4	-4	1	1	1	1	1
bp0457	bp0457	1358	1752	1676	1685	1508	1474	0.367519	0.303539	0.311265	0.151153	0.118253	0.00163958	0.326694	0.235661	0.692654	0.77969
bp0458	bp0458	52	54	63	29	28	24	0.0544478	0.27684	-0.842459	-0.893085	-1.11548	0.0920715	0.15214	0.642603	0.780897	1
bp0459	bp0459	54	47	45	47	43	49	-0.200299	-0.263034	-0.200299	-0.328623	-0.140178	0.307145	0.429664	0.359048	0.487556	0.335249
topB	bp0460	678	763	492	586	557	503	0.170398	-0.462627	-0.210385	-0.283608	-0.430727	0.204281	1	0.704279	1	1
bp0461	bp0461	80	78	90	94	76	81	-0.0365259	0.169925	0.232661	-0.0740006	0.0179219	0.119475	0.211734	0.169643	0.311658	0.231517
bp0462	bp0462	28	25	37	31	19	17	-0.163499	0.402098	0.146841	-0.559427	-0.719892	1	1	0.151008	1	1
bp0463	bp0463	13	13	16	17	14	19	0	0.29956	0.387023	0.106915	0.547488	1	1	1	1	1
idnO	bp0464	23	23	35	27	20	23	0	0.605721	0.231326	-0.201634	0	1	1	1	1	1
bp0465	bp0465	19	42	38	29	40	38	1.14439	1	0.610053	1.074	1	1	1	1	0.00027272	0.000706009
fabG_1	bp0466	14	70	41	25	47	35	2.32193	1.5502	0.836501	1.74723	1.32193	6.03904e-121	1	1	3.75021e-12	2.03488e-06
bp0467	bp0467	10	27	22	18	24	23	1.43296	1.1375	0.847997	1.26303	1.20163	1	1	1	1	1
bp0468	bp0468	59	129	89	100	140	121	1.12858	0.59309	0.761213	1.24664	1.03622	1.80311e-15	0.0467283	0.0139021	2.2436e-05	0.000585664
bp0469	bp0469	59	33	45	41	28	30	-0.838249	-0.39079	-0.525091	-1.07529	-0.975752	0.0275588	0.523277	0.473148	1	0.99731
bp0470	bp0470	86	32	62	63	42	62	-1.42626	-0.472068	-0.448985	-1.03395	-0.472068	1.72091e-05	0.523277	0.405564	0.95123	0.476373
ribB_1	bp0471	16	10	24	18	19	17	-0.678072	0.584963	0.169925	0.247928	0.0874628	1	1	1	1	1
bp0472	bp0472	22	17	25	25	19	21	-0.371969	0.184425	0.184425	-0.211504	-0.0671142	1	1	1	1	1
bp0473	bp0473	25	41	27	31	32	36	0.713696	0.111031	0.31034	0.356144	0.526069	1	1	0.171501	1	0.0686707
bp0474	bp0474	18	20	21	23	31	32	0.152003	0.222392	0.353637	0.784271	0.830075	1	1	1	1	0.00141333
rne	bp0475	323	301	330	280	345	332	-0.101771	0.0309319	-0.206107	0.0950622	0.0396491	0.168681	0.757016	1	1	0.97041
rluC	bp0477	127	82	104	93	95	102	-0.631133	-0.288245	-0.449526	-0.418829	-0.316259	1	0.46164	0.501203	0.547128	0.445719
bp0478	bp0478	124	73	99	88	73	74	-0.764372	-0.32484	-0.494765	-0.764372	-0.744743	0.271544	0.48926	0.444993	0.74495	0.692103
bp0479	bp0479	295	254	415	340	422	366	-0.215886	0.492396	0.20482	0.516528	0.311129	0.445202	0.122869	0.233689	0.100188	0.157198
bp0480	bp0480	101	85	135	91	99	96	-0.248821	0.418604	-0.150417	-0.0288549	-0.073249	1	0.114993	0.326511	0.309519	0.315856
bp0481	bp0481	27	46	32	31	29	30	0.768674	0.245112	0.199309	0.103093	0.152003	1.9886e-07	1	0.151004	1	1
bp0482	bp0482	41	40	38	40	44	51	-0.0356239	-0.109624	-0.0356239	0.10188	0.314873	1	1	0.263853	0.220167	0.104425
bp0483	bp0483	36	17	20	27	21	21	-1.08246	-0.847997	-0.415037	-0.777608	-0.777608	1	1	1	1	1
lldD_1	bp0484	239	75	96	118	74	96	-1.67205	-1.3159	-1.01822	-1.69141	-1.3159	1.40345e-08	1	0.882614	1	1
bp0485	bp0485	26	18	31	22	11	21	-0.530515	0.253757	-0.241008	-1.24101	-0.308122	1	1	1	1	1
bp0486	bp0486	8	19	10	8	15	13	1.24793	0.321928	0	0.906891	0.70044	1	1	1	1	1
bp0487	bp0487	11	34	25	12	33	22	1.62803	1.18442	0.125531	1.58496	1	1	1	1	1	1
bp0488	bp0488	80	82	119	69	133	100	0.0356239	0.57289	-0.213404	0.733354	0.321928	0.0947435	0.0593713	0.347586	0.0145868	0.109702
gyrB	bp0489	682	515	565	662	599	606	-0.405199	-0.271521	-0.0429405	-0.187216	-0.170454	1	1	1	1	1
dnaN	bp0490	1228	1210	1173	1485	1672	1733	-0.0213035	-0.0661075	0.274152	0.445264	0.496961	0.199305	0.620472	1	0.259645	0.219783
dnaA	bp0491	780	680	742	840	929	993	-0.197939	-0.0720549	0.106915	0.252204	0.34832	0.261862	0.939162	1	0.587594	0.25208
rpmH	bp0492	1425	697	1257	1288	892	954	-1.03173	-0.180977	-0.145829	-0.675846	-0.578901	0.0603267	0.433133	0.340546	0.723147	0.599044
rnpA	bp0493	157	55	147	137	96	95	-1.51326	-0.0949484	-0.196589	-0.709658	-0.724765	1.93147e-07	0.368759	0.340113	0.725715	0.687598
bp0494	bp0494	83	38	74	81	87	70	-1.12711	-0.165586	-0.0351894	0.0679041	-0.245756	0.00226296	0.358733	0.220072	0.18803	0.340371
bp0495	bp0495	601	306	361	491	396	448	-0.973833	-0.735366	-0.291642	-0.601865	-0.423866	0.552236	1	1	0.845715	1
bp0496	bp0496	27	46	34	33	39	46	0.768674	0.332575	0.289507	0.530515	0.768674	1.61718e-07	1	0.179256	0.0453888	0.0183995
acpD'_1	bp0497	107	86	130	316	342	437	-0.315202	0.280901	1.56231	1.67639	2.03002	1	0.174747	2.67521e-08	1.1742e-10	1.00423e-18
bp0498	bp0498	93	121	124	117	125	113	0.379704	0.415037	0.331206	0.426625	0.28102	0.000210436	0.0958947	0.130254	0.0665723	0.110505
bp0499	bp0499	244	3	2	13	7	3	-6.34577	-6.93074	-4.2303	-5.12338	-6.34577	0	0.753298	3.02965e-26	0.49109	0.389623
bp0500	bp0500	98	3	4	11	3	3	-5.02975	-4.61471	-3.15528	-5.02975	-5.02975	0	0.528846	1.41133e-07	0.474487	0.479772
bp0501	bp0501	3	1	2	2	1	1	-1.58496	-0.584963	-0.584963	-1.58496	-1.58496	1	1	1	1	1
bp0502	bp0502	329	306	277	364	324	323	-0.104556	-0.248202	0.145851	-0.0220938	-0.0265534	0.177569	0.542274	0.276029	0.552134	0.506879
bp0503	bp0503	118	376	150	169	246	186	1.67195	0.346176	0.518236	1.05987	0.656516	2.45221e-44	0.114749	0.0439794	0.000173126	0.0116251
bp0504	bp0504	88	261	119	106	169	129	1.56847	0.435386	0.268489	0.941448	0.551796	3.23692e-34	0.0918929	0.12629	0.00125938	0.0288594
bp0505	bp0505	70	194	103	78	84	58	1.47063	0.557218	0.156119	0.263034	-0.271302	1.53688e-31	0.0419076	0.165955	0.106511	0.36102
bp0506	bp0506	154	492	225	203	332	234	1.67573	0.546995	0.398549	1.10825	0.603578	4.18378e-40	0.0664806	0.112184	0.000204016	0.0228072
bp0507	bp0507	68	183	110	73	111	84	1.42824	0.693897	0.102362	0.706953	0.304855	3.12212e-29	0.0171638	0.183434	0.00998147	0.0840446
bp0508	bp0508	50	138	102	89	151	121	1.46467	1.02857	0.831877	1.59455	1.27501	5.24744e-30	0.000868004	0.00575747	8.01137e-10	4.78003e-06
bp0509	bp0509	39	80	65	65	92	86	1.03653	0.736966	0.736966	1.23816	1.14086	2.60219e-15	0.0127667	0.00998527	5.65401e-06	3.17092e-05
bp0510	bp0510	8	15	10	11	14	11	0.906891	0.321928	0.459432	0.807355	0.459432	1	1	1	1	1
bp0511	bp0511	7	9	12	9	4	4	0.36257	0.777608	0.36257	-0.807355	-0.807355	1	1	1	1	1
bp0512	bp0512	109	186	122	125	124	111	0.770974	0.162553	0.1976	0.186012	0.0262315	1.6243e-09	0.171226	0.120769	0.109698	0.162468
bp0513	bp0513	148	227	169	176	203	211	0.617095	0.191426	0.249978	0.455883	0.511646	2.66638e-06	0.23388	0.180213	0.0724224	0.052196
bp0514	bp0514	29	41	28	27	37	37	0.499571	-0.0506261	-0.103093	0.351472	0.351472	1	1	1	0.0815005	0.0708425
bp0515	bp0515	63	35	27	32	30	41	-0.847997	-1.22239	-0.97728	-1.07039	-0.619728	0.109001	1	0.898111	1	0.593628
bp0516	bp0516	2905	4247	2750	4110	5861	6846	0.547906	-0.0791065	0.5006	1.01261	1.23672	0.0163105	0.649993	0.568032	0.0727589	0.0222969
bp0517	bp0517	33	54	37	36	46	52	0.710493	0.165059	0.125531	0.479168	0.656046	3.08744e-07	1	0.230095	0.0656332	0.0179225
bp0518	bp0518	5	2	2	2	1	1	-1.32193	-1.32193	-1.32193	-2.32193	-2.32193	1	1	1	1	1
bp0519	bp0519	44	66	60	37	39	38	0.584963	0.447459	-0.249978	-0.174029	-0.211504	1.06967e-05	0.0889321	0.347817	0.370324	0.364678
bp0520	bp0520	11	37	39	16	38	49	1.75002	1.82597	0.540568	1.7885	2.15528	1	1	1	5.27411e-13	1.57626e-22
bp0521	bp0521	60	215	96	75	171	120	1.8413	0.678072	0.321928	1.51096	1	3.85571e-66	0.0123919	0.0752182	6.17289e-10	0.000103243
bp0522	bp0522	11	11	13	7	7	8	0	0.241008	-0.652077	-0.652077	-0.459432	1	1	1	1	1
bp0523	bp0523	1	1	1	1	1	1	0	0	0	0	0	1	1	1	1	1
bp0524	bp0524	27	19	22	23	11	14	-0.50696	-0.295456	-0.231326	-1.29546	-0.947533	1	1	1	1	1
bp0525	bp0525	198	167	199	239	124	138	-0.245652	0.007268	0.27151	-0.67516	-0.520832	1	0.263219	0.111173	0.637902	0.496914
bp0526	bp0526	145	123	151	224	196	185	-0.237395	0.0584956	0.627446	0.434801	0.351472	0.57907	0.228333	0.0157271	0.0394266	0.0526736
ecnA1	bp0527	132	97	192	185	80	90	-0.444481	0.540568	0.486987	-0.722466	-0.552541	1	0.0376184	0.0416656	0.66309	0.503181
bp0529	bp0529	74	12	28	63	18	17	-2.62449	-1.4021	-0.232173	-2.03953	-2.12199	8.47452e-43	1	0.474724	1	1
bp0530	bp0530	86	57	77	93	54	55	-0.593375	-0.159478	0.112894	-0.671377	-0.644905	0.446884	0.363791	0.183465	0.661836	0.597616
bp0531	bp0531	12	12	27	10	17	14	0	1.16993	-0.263034	0.5025	0.222392	1	1	1	1	1
bp0532	bp0532	13	13	12	9	16	11	0	-0.115477	-0.530515	0.29956	-0.241008	1	1	1	1	1
bp0533	bp0533	29	20	20	24	21	20	-0.536053	-0.536053	-0.273018	-0.465664	-0.536053	1	1	1	1	1
bp0534	bp0534	175	25	27	56	15	21	-2.80735	-2.69632	-1.64386	-3.54432	-3.05889	8.76434e-82	0.92232	0.794544	0.672599	0.709738
bp0535	bp0535	822	110	114	304	157	159	-2.90163	-2.8501	-1.43507	-2.38837	-2.37011	6.1663e-133	0.722789	1	0.92471	0.819442
bp0536	bp0536	108	29	22	32	30	25	-1.89691	-2.29546	-1.75489	-1.848	-2.11103	1.06898e-18	1	1	1	1
bp0537	bp0537	27	48	26	27	33	32	0.830075	-0.0544478	0	0.289507	0.245112	7.6368e-09	1	1	1	0.203623
bp0538	bp0538	9	8	9	11	6	6	-0.169925	0	0.289507	-0.584963	-0.584963	1	1	1	1	1
rocD	bp0539	19	14	25	31	20	21	-0.440573	0.395929	0.706269	0.0740006	0.14439	1	1	0.0179924	1	1
bp0540	bp0540	27	43	25	26	30	31	0.671377	-0.111031	-0.0544478	0.152003	0.199309	1	1	1	1	1
bp0541	bp0541	63	43	61	44	28	34	-0.551015	-0.0465426	-0.517848	-1.16993	-0.889817	0.877583	0.293687	0.452271	1	0.711981
bp0542	bp0542	6	13	8	4	9	6	1.11548	0.415037	-0.584963	0.584963	0	1	1	1	1	1
bp0543	bp0543	1	2	2	1	1	1	1	1	0	0	0	1	1	1	1	1
bp0544	bp0544	7	10	8	21	15	21	0.514573	0.192645	1.58496	1.09954	1.58496	1	1	1	1	1
rimO	bp0545	242	152	173	179	135	160	-0.670936	-0.484235	-0.435047	-0.842048	-0.596935	1	0.689347	0.530901	0.839487	0.780508
bp0546	bp0546	211	3764	1792	625	2989	1996	4.15695	3.08626	1.56661	3.82435	3.2418	0	5.44234e-105	4.69884e-08	0	3.4865e-135
bp0547	bp0547	171	165	217	175	190	201	-0.0515303	0.343699	0.0333586	0.152003	0.233199	0.110671	0.127651	0.250102	0.1686	0.12174
bp0548	bp0548	120	138	141	126	109	114	0.201634	0.232661	0.0703893	-0.138706	-0.0740006	0.0112978	0.208681	0.251564	0.378173	0.30986
bp0549	bp0549	30	32	39	22	19	20	0.0931094	0.378512	-0.447459	-0.658963	-0.584963	1	1	1	1	1
bp0550	bp0550	19	23	23	16	15	16	0.275634	0.275634	-0.247928	-0.341037	-0.247928	1	1	1	1	1
fmt	bp0551	6	4	6	5	4	4	-0.584963	0	-0.263034	-0.584963	-0.584963	1	1	1	1	1
def_2	bp0552	416	456	548	547	514	469	0.13245	0.397592	0.394957	0.305185	0.173004	0.0165821	0.147984	0.131334	0.116534	0.155483
bp0553	bp0553	35	40	51	45	37	34	0.192645	0.543142	0.36257	0.0801703	-0.0418202	1	0.0432482	0.0884311	0.194783	0.229257
lrp_1	bp0554	32	31	33	40	35	45	-0.0458037	0.0443941	0.321928	0.129283	0.491853	1	1	0.0873606	0.160149	0.0282146
smf	bp0555	1	1	1	1	1	1	0	0	0	0	0	1	1	1	1	1
hmgcL	bp0556	82	81	117	97	92	102	-0.017702	0.512813	0.242361	0.16601	0.314873	0.124441	0.0703239	0.17635	0.186853	0.107357
bp0557	bp0557	64	67	80	73	70	66	0.0660892	0.321928	0.189825	0.129283	0.0443941	0.188583	0.155369	0.17776	0.195336	0.219639
bp0558	bp0558	277	402	252	311	291	272	0.53731	-0.136462	0.167029	0.0711332	-0.0262793	2.93688e-05	0.459772	0.251027	0.310913	0.405074
bp0559	bp0559	35	38	33	21	21	28	0.118644	-0.0848889	-0.736966	-0.736966	-0.321928	1	1	1	1	1
bp0560	bp0560	165	207	206	164	138	121	0.327165	0.320178	-0.00877021	-0.257798	-0.447459	0.000474157	0.15609	0.280887	0.442215	0.517378
bp0561	bp0561	169	290	243	220	224	190	0.77903	0.523933	0.38048	0.406475	0.168976	1.54999e-09	0.0654165	0.103194	0.0664064	0.141544
bp0562	bp0562	657	679	793	738	475	527	0.0475182	0.271427	0.167727	-0.467966	-0.31809	0.0482337	0.244639	0.2642	0.583016	0.841912
bp0563	bp0563	3	1	2	2	1	1	-1.58496	-0.584963	-0.584963	-1.58496	-1.58496	1	1	1	1	1
bp0564	bp0564	138	109	191	95	128	91	-0.34034	0.468904	-0.538669	-0.108524	-0.60073	0.947096	0.0748434	0.457104	0.325805	0.597675
bp0565	bp0565	29	44	29	28	30	35	0.601451	0	-0.0506261	0.0489096	0.271302	1	1	1	1	0.0853
bp0566	bp0566	135	114	90	131	133	105	-0.243926	-0.584963	-0.0433926	-0.0215332	-0.36257	0.561432	0.642237	0.296874	0.295799	0.471749
bp0567	bp0567	5	3	7	6	6	3	-0.736966	0.485427	0.263034	0.263034	-0.736966	1	1	1	1	1
bp0568	bp0568	1	1	1	1	1	1	0	0	0	0	0	1	1	1	1	1
bp0569	bp0569	3	2	3	2	2	3	-0.584963	0	-0.584963	-0.584963	0	1	1	1	1	1
bp0570	bp0570	51	59	57	41	40	35	0.210218	0.160465	-0.314873	-0.350497	-0.543142	0.0341382	0.227646	0.374909	0.495146	0.57155
bp0571	bp0571	59	81	71	81	90	126	0.457207	0.267104	0.457207	0.60921	1.09464	2.67518e-05	0.184171	0.0849106	0.0277545	0.000178736
bp0572	bp0572	1067	1172	906	1108	989	1174	0.135412	-0.235977	0.0543977	-0.109518	0.137872	0.0419356	1	0.473148	1	0.937037
trkA	bp0573	599	646	492	649	496	586	0.108978	-0.283898	0.115662	-0.272216	-0.0316553	0.0556297	1	0.581272	1	1
trkH	bp0574	83	89	76	104	88	88	0.100694	-0.127112	0.3254	0.0843922	0.0843922	0.016945	0.36307	0.140692	0.228841	0.211328
bp0575	bp0575	153	187	167	191	220	212	0.289507	0.126316	0.320041	0.523972	0.470533	0.00323169	0.263844	0.149447	0.0502139	0.0605622
bp0576	bp0576	19	26	18	15	21	15	0.452512	-0.0780025	-0.341037	0.14439	-0.341037	1	1	1	1	1
bp0577	bp0577	1	2	2	2	1	1	1	1	1	0	0	1	1	1	1	1
bp0578	bp0578	5	9	10	7	7	4	0.847997	1	0.485427	0.485427	-0.321928	1	1	1	1	1
maiA_1	bp0579	6	8	9	6	11	7	0.415037	0.584963	0	0.874469	0.222392	1	1	1	1	1
bp0580	bp0580	4	4	3	3	3	2	0	-0.415037	-0.415037	-0.415037	-1	1	1	1	1	1
bp0581	bp0581	5	9	6	4	5	2	0.847997	0.263034	-0.321928	0	-1.32193	1	1	1	1	1
bp0582	bp0582	3	5	3	2	3	2	0.736966	0	-0.584963	0	-0.584963	1	1	1	1	1
bp0583	bp0583	24	28	20	24	24	21	0.222392	-0.263034	0	0	-0.192645	1	1	1	1	1
bp0584	bp0584	17	20	13	15	20	12	0.234465	-0.387023	-0.180572	0.234465	-0.5025	1	1	1	1	1
bp0585	bp0585	1	1	1	1	1	1	0	0	0	0	0	1	1	1	1	1
bp0586	bp0586	11	12	12	12	21	23	0.125531	0.125531	0.125531	0.932886	1.06413	1	1	1	1	1
bp0589	bp0589	21	41	34	32	61	51	0.965235	0.695145	0.607683	1.53842	1.28011	1	1	0.0363681	9.11799e-09	5.50969e-06
bp0590	bp0590	20	28	27	22	21	18	0.485427	0.432959	0.137504	0.0703893	-0.152003	1	1	1	1	1
bp0591	bp0591	4	6	5	4	3	1	0.584963	0.321928	0	-0.415037	-2	1	1	1	1	1
bp0592	bp0592	11	15	14	12	6	7	0.447459	0.347923	0.125531	-0.874469	-0.652077	1	1	1	1	1
bp0593	bp0593	7	10	9	6	5	5	0.514573	0.36257	-0.222392	-0.485427	-0.485427	1	1	1	1	1
bp0594	bp0594	8	13	10	10	7	8	0.70044	0.321928	0.321928	-0.192645	0	1	1	1	1	1
bp0595	bp0595	3	6	5	6	3	4	1	0.736966	1	0	0.415037	1	1	1	1	1
bp0596	bp0596	332	86	58	118	64	71	-1.94877	-2.51706	-1.4924	-2.37504	-2.22529	1.55491e-18	0.923236	1	0.941134	0.98245
bp0597	bp0597	305	71	53	105	62	64	-2.10292	-2.52474	-1.53842	-2.29847	-2.25267	3.24629e-16	0.537661	1	0.884945	1
bp0598	bp0598	708	2982	1172	951	1674	1450	2.07446	0.727151	0.425696	1.24148	1.03423	1.93174e-42	0.140354	0.465632	0.00398292	0.0182756
bp0599	bp0599	8	8	7	9	7	8	0	-0.192645	0.169925	-0.192645	0	1	1	1	1	1
bp0600	bp0600	1	1	1	1	1	1	0	0	0	0	0	1	1	1	1	1
bp0601	bp0601	22	15	21	15	10	12	-0.552541	-0.0671142	-0.552541	-1.1375	-0.874469	1	1	1	1	1
bp0602	bp0602	126	56	78	72	53	43	-1.16993	-0.691878	-0.807355	-1.24936	-1.55102	0.00234888	0.704415	0.685489	1	1
gpsA	bp0603	18	9	13	8	7	5	-1	-0.469485	-1.16993	-1.36257	-1.848	1	1	1	1	1
secB	bp0604	1571	867	991	994	978	842	-0.857579	-0.664726	-0.660365	-0.683777	-0.899791	0.842563	1	0.934107	0.693335	0.456515
grxC	bp0605	439	273	317	309	352	322	-0.68532	-0.469738	-0.506614	-0.318646	-0.44716	0.910618	0.574413	0.525413	0.483546	0.522717
bp0606	bp0606	111	53	80	60	51	61	-1.0665	-0.472488	-0.887525	-1.12199	-0.863679	0.0143368	0.531372	0.646668	1	0.707656
gpmA	bp0607	269	281	288	275	340	277	0.062964	0.0984626	0.0318254	0.337929	0.0422798	0.0308968	0.29884	0.267286	0.104675	0.227526
bp0608	bp0608	59	75	85	71	82	88	0.346176	0.526748	0.267104	0.474909	0.576789	0.000311025	0.0583396	0.147587	0.050512	0.0258153
ctpA	bp0609	864	790	847	871	751	833	-0.129179	-0.0286693	0.0116414	-0.202218	-0.0527148	0.250684	0.652413	1	1	0.984667
thiF	bp0610	239	217	233	221	180	204	-0.139316	-0.0366807	-0.112964	-0.409014	-0.228441	0.163787	0.356346	0.323351	0.548511	0.36682
bp0611	bp0611	27	43	29	28	35	36	0.671377	0.103093	0.0524674	0.374396	0.415037	1	1	1	0.0801042	0.0866601
bp0612	bp0612	144	237	168	163	170	155	0.718818	0.222392	0.178803	0.239466	0.106199	3.86337e-08	0.206429	0.193637	0.141402	0.186242
bp0613	bp0613	45	27	63	49	43	36	-0.736966	0.485427	0.122857	-0.0655883	-0.321928	1	0.059891	0.170178	0.271402	0.3943
bp0614	bp0614	1	1	1	1	1	1	0	0	0	0	0	1	1	1	1	1
bp0615	bp0615	1	2	3	2	1	1	1	1.58496	1	0	0	1	1	1	1	1
bp0616	bp0616	13	22	15	14	17	14	0.758992	0.206451	0.106915	0.387023	0.106915	1	1	1	1	1
bp0617	bp0617	113	61	85	95	85	99	-0.889442	-0.410788	-0.250323	-0.410788	-0.190822	0.0194693	0.554234	0.358635	0.54953	0.379265
lpdA_1	bp0618	3	8	10	2	6	5	1.41504	1.73697	-0.584963	1	0.736966	1	1	1	1	1
bp0619	bp0619	3	11	12	2	13	6	1.87447	2	-0.584963	2.11548	1	1	1	1	1	1
bp0620	bp0620	4	11	18	5	18	10	1.45943	2.16993	0.321928	2.16993	1.32193	1	1	1	1	1
bp0621	bp0621	7	28	35	11	45	17	2	2.32193	0.652077	2.6845	1.28011	1	1	1	4.77012e-32	1
bp0622	bp0622	15	84	105	29	149	77	2.48543	2.80735	0.95109	3.31228	2.3599	7.15387e-187	2.85154e-78	1	1.51617e-182	7.31852e-39
bp0623	bp0623	96	424	297	143	410	253	2.14296	1.62936	0.574909	2.09452	1.39803	1.79074e-88	2.04316e-09	0.049673	1.48488e-20	7.20873e-07
bp0624	bp0624	315	1471	1025	325	991	467	2.22337	1.7022	0.0450879	1.65353	0.568071	7.11081e-73	1.51704e-07	0.330351	1.96862e-07	0.150267
bp0625	bp0625	382	1740	1128	380	1162	477	2.18744	1.56212	-0.00757322	1.60497	0.320417	1.78885e-70	3.4505e-06	0.349001	4.20361e-07	0.347421
bp0626	bp0626	230	1189	654	253	920	399	2.37004	1.50766	0.137504	2	0.794755	2.58788e-124	1.9262e-07	0.215308	8.77945e-17	0.00636544
bp0627	bp0627	260	1299	699	245	835	331	2.32082	1.42678	-0.0857299	1.68326	0.34832	7.86727e-111	2.52242e-06	0.316525	5.20773e-10	0.0896713
bp0628	bp0628	160	807	566	145	534	268	2.3345	1.82273	-0.142019	1.73877	0.744161	9.23105e-127	1.60618e-13	0.324816	4.48229e-12	0.00669586
pdhA	bp0629	66	317	205	60	205	102	2.26394	1.63509	-0.137504	1.63509	0.628031	2.19143e-105	3.38801e-09	0.318322	1.27821e-09	0.0281541
bp0630	bp0630	114	96	101	113	101	102	-0.247928	-0.174679	-0.0127111	-0.174679	-0.160465	0.566062	0.378319	0.268826	0.364456	0.329468
bp0631	bp0631	2	3	3	1	1	1	0.584963	0.584963	-1	-1	-1	1	1	1	1	1
bp0632	bp0632	2	3	4	1	4	2	0.584963	1	-1	1	0	1	1	1	1	1
bp0633	bp0633	30	23	29	17	27	21	-0.383329	-0.0489096	-0.819428	-0.152003	-0.514573	1	1	1	1	1
bp0634	bp0634	27	32	37	27	44	33	0.245112	0.454566	0	0.704544	0.289507	1	1	1	0.014928	0.112157
bp0635	bp0635	11	21	21	9	17	9	0.932886	0.932886	-0.289507	0.628031	-0.289507	1	1	1	1	1
bp0636	bp0636	2	3	5	1	3	1	0.584963	1.32193	-1	0.584963	-1	1	1	1	1	1
bp0637	bp0637	1	1	2	1	1	1	0	1	0	0	0	1	1	1	1	1
bp0638	bp0638	5	13	11	6	9	6	1.37851	1.1375	0.263034	0.847997	0.263034	1	1	1	1	1
bp0639	bp0639	8	19	16	13	20	7	1.24793	1	0.70044	1.32193	-0.192645	1	1	1	1	1
bp0640	bp0640	27	46	38	23	45	28	0.768674	0.49304	-0.231326	0.736966	0.0524674	5.1113e-08	1	1	0.0128542	1
bp0641	bp0641	3	7	9	4	5	3	1.22239	1.58496	0.415037	0.736966	0	1	1	1	1	1
bp0642	bp0642	3	7	6	2	6	2	1.22239	1	-0.584963	1	-0.584963	1	1	1	1	1
bp0643	bp0643	22	27	21	27	24	26	0.295456	-0.0671142	0.295456	0.125531	0.241008	1	1	1	1	1
bp0644	bp0644	4	3	5	4	3	2	-0.415037	0.321928	0	-0.415037	-1	1	1	1	1	1
bp0645	bp0645	27	44	27	27	28	32	0.704544	0	0	0.0524674	0.245112	1	1	1	1	0.135004
bp0646	bp0646	28	44	31	25	29	37	0.652077	0.146841	-0.163499	0.0506261	0.402098	1	1	1	1	0.104834
bp0647	bp0647	7	7	6	2	5	4	0	-0.222392	-1.80735	-0.485427	-0.807355	1	1	1	1	1
bp0648	bp0648	6	8	7	5	9	8	0.415037	0.222392	-0.263034	0.584963	0.415037	1	1	1	1	1
bp0649	bp0649	1	1	2	1	1	1	0	1	0	0	0	1	1	1	1	1
bp0650	bp0650	30	26	31	28	26	30	-0.206451	0.0473057	-0.0995357	-0.206451	0	1	1	1	1	1
dld	bp0651	14	12	16	15	16	15	-0.222392	0.192645	0.0995357	0.192645	0.0995357	1	1	1	1	1
bp0652	bp0652	9	18	14	12	10	11	1	0.63743	0.415037	0.152003	0.289507	1	1	1	1	1
bp0653	bp0653	59	87	63	73	63	61	0.5603	0.0946369	0.307182	0.0946369	0.0480943	1.17707e-05	0.281868	0.152214	0.23115	0.243628
bp0654	bp0654	28	39	24	38	34	34	0.478047	-0.222392	0.440573	0.280108	0.280108	1	1	0.0816546	1	0.114576
bp0655	bp0655	7	9	9	6	4	4	0.36257	0.36257	-0.222392	-0.807355	-0.807355	1	1	1	1	1
bp0656	bp0656	4	4	2	2	3	2	0	-1	-1	-0.415037	-1	1	1	1	1	1
bp0657	bp0657	34	55	33	47	48	46	0.693897	-0.0430687	0.467126	0.4975	0.436099	4.0854e-07	1	0.0541284	0.0483612	0.0536665
bp0658	bp0658	18	23	17	25	17	17	0.353637	-0.0824622	0.473931	-0.0824622	-0.0824622	1	1	1	1	1
bp0659	bp0659	39	63	35	60	32	43	0.691878	-0.156119	0.621488	-0.285402	0.140863	2.22938e-08	1	0.0201267	1	0.134775
bp0660	bp0660	132	200	124	140	124	134	0.599462	-0.0901978	0.0848889	-0.0901978	0.0216951	1.10848e-06	0.344476	0.242245	0.331628	0.23857
bp0661	bp0661	82	260	135	144	136	126	1.66482	0.719264	0.812373	0.729911	0.619728	1.41321e-39	0.0245054	0.0120787	0.0108936	0.0198531
bp0662	bp0662	126	335	178	232	220	207	1.41074	0.498454	0.880701	0.80408	0.716207	4.06756e-28	0.065923	0.00408397	0.00471868	0.00903093
bp0663	bp0663	348	302	328	335	288	314	-0.204539	-0.0853915	-0.0549262	-0.273018	-0.148323	0.389159	0.436794	0.351601	0.505077	0.618528
bp0664	bp0664	630	533	597	661	396	415	-0.241216	-0.0776209	0.0692984	-0.669851	-0.60224	0.451506	0.699009	0.349254	0.977953	1
bp0665	bp0665	278	254	244	310	172	206	-0.130256	-0.188204	0.157183	-0.692676	-0.432441	0.245374	0.485414	0.250102	0.748338	0.496584
glmS	bp0666	219	1524	893	225	946	524	2.79886	2.02773	0.0389941	2.11091	1.25864	5.07712e-203	7.01168e-14	0.32124	4.63893e-16	0.000272609
bp0667	bp0667	125	105	112	160	111	120	-0.251539	-0.158429	0.356144	-0.171368	-0.0588937	1	0.406306	0.134954	0.400594	0.300727
bp0668	bp0668	10	14	12	9	14	9	0.485427	0.263034	-0.152003	0.485427	-0.152003	1	1	1	1	1
bp0669	bp0669	7	9	7	5	7	6	0.36257	0	-0.485427	0	-0.222392	1	1	1	1	1
bp0670	bp0670	4	7	5	3	4	3	0.807355	0.321928	-0.415037	0	-0.415037	1	1	1	1	1
bp0671	bp0671	7	17	9	7	8	6	1.28011	0.36257	0	0.192645	-0.222392	1	1	1	1	1
bp0672	bp0672	3	8	6	3	3	2	1.41504	1	0	0	-0.584963	1	1	1	1	1
bp0673	bp0673	5	13	7	8	8	6	1.37851	0.485427	0.678072	0.678072	0.263034	1	1	1	1	1
bp0674	bp0674	27	46	26	30	29	23	0.768674	-0.0544478	0.152003	0.103093	-0.231326	3.94553e-09	1	1	1	1
bp0675	bp0675	9	21	13	10	12	12	1.22239	0.530515	0.152003	0.415037	0.415037	1	1	1	1	1
bp0676	bp0676	28	44	33	31	36	37	0.652077	0.237039	0.146841	0.36257	0.402098	1	1	0.172746	0.0610024	0.060698
hemA	bp0677	134	124	141	83	63	73	-0.111893	0.0734622	-0.69105	-1.08881	-0.876265	0.114427	0.276918	0.635356	1	0.757926
prfA	bp0678	139	115	96	84	63	67	-0.273451	-0.533979	-0.726624	-1.14166	-1.05285	0.489217	0.575268	0.65986	1	1
hemK	bp0679	7	6	7	4	3	3	-0.222392	0	-0.807355	-1.22239	-1.22239	1	1	1	1	1
bp0680	bp0680	1286	1925	1478	2116	2762	2710	0.581968	0.200756	0.718449	1.10282	1.0754	2.52432e-05	0.262477	0.0491483	0.0028359	0.00335399
bp0681	bp0681	149	162	165	161	170	149	0.120681	0.147154	0.111748	0.190222	0	0.0249489	0.231012	0.22482	0.161566	0.250315
bp0682	bp0682	32	79	47	44	53	52	1.30378	0.554589	0.459432	0.72792	0.70044	1.6651e-22	0.0517994	0.0710186	0.0108713	0.0115684
bp0683	bp0683	279	539	269	375	395	300	0.95002	-0.0526589	0.426625	0.501588	0.104697	1.98703e-10	0.404631	0.141869	0.100612	0.293676
bp0684	bp0684	64	112	70	68	50	43	0.807355	0.129283	0.0874628	-0.356144	-0.573735	2.79865e-09	0.233364	0.213212	0.492261	0.583961
bp0684A	bp0684A	77	141	81	86	88	65	0.872765	0.0730635	0.159478	0.192645	-0.244419	1.25816e-11	0.233364	0.153658	0.130763	0.337735
bp0685	bp0685	40	62	49	46	34	33	0.632268	0.292782	0.201634	-0.234465	-0.277534	1.95659e-07	0.14548	0.172746	1	0.38744
bp0686	bp0686	125	171	154	206	159	167	0.452068	0.301002	0.720716	0.347099	0.41792	2.93002e-05	0.142949	0.0180749	0.0865317	0.060698
bp0688	bp0688	28	44	28	25	36	38	0.652077	0	-0.163499	0.36257	0.440573	1	1	1	0.066144	0.0495187
bp0689	bp0689	73	95	70	79	63	60	0.380031	-0.0605415	0.113956	-0.212545	-0.282934	0.000862841	0.360889	0.241252	0.436032	0.434906
bp0690	bp0690	133	135	117	111	94	82	0.0215332	-0.184918	-0.260867	-0.500694	-0.69773	0.0585781	0.397865	0.392967	0.598211	0.673519
bp0691	bp0691	17	11	16	13	6	8	-0.628031	-0.0874628	-0.387023	-1.5025	-1.08746	1	1	1	1	1
bp0692	bp0692	8	4	8	6	7	3	-1	0	-0.415037	-0.192645	-1.41504	1	1	1	1	1
bp0693	bp0693	180	177	208	144	143	134	-0.0242475	0.208587	-0.321928	-0.331982	-0.425764	0.0460639	0.208797	0.408545	0.478969	0.482496
rpoP	bp0694	365	508	481	484	650	670	0.476932	0.39814	0.407111	0.832543	0.876265	1.89512e-05	0.116196	0.0972743	0.00369846	0.00218208
rpoN_2	bp0696	7633	20725	11690	16218	28571	21698	1.44105	0.614953	1.08727	1.90423	1.50724	9.80476e-09	0.376629	0.301418	0.000151618	0.010796
bp0697	bp0697	140	118	122	133	87	91	-0.24664	-0.198546	-0.0740006	-0.68634	-0.621488	0.628441	0.408297	0.310626	0.704058	0.623949
bp0698	bp0698	224	213	210	230	193	191	-0.0726453	-0.0931094	0.0381351	-0.214898	-0.229926	0.107812	0.366056	0.256665	0.418034	0.385067
bp0699	bp0699	213	166	192	232	195	164	-0.35967	-0.149747	0.123271	-0.127379	-0.377158	0.953541	0.382277	0.22517	0.361702	0.479772
bp0700	bp0700	36	30	39	25	23	26	-0.263034	0.115477	-0.526069	-0.646363	-0.469485	1	1	1	1	1
bp0701	bp0701	83	76	88	68	67	63	-0.127112	0.0843922	-0.287577	-0.30895	-0.39776	0.269642	0.268762	0.379237	0.474874	0.482496
purT	bp0702	56	34	44	45	26	34	-0.719892	-0.347923	-0.315502	-1.10692	-0.719892	0.185079	0.526301	0.387278	1	0.701532
bp0703	bp0703	9	3	3	2	2	2	-1.58496	-1.58496	-2.16993	-2.16993	-2.16993	1	1	1	1	1
bp0704	bp0704	29	44	31	26	34	39	0.601451	0.0962153	-0.157541	0.229482	0.427421	1	1	1	1	0.0419616
bp0705	bp0705	2	1	2	1	1	1	-1	0	-1	-1	-1	1	1	1	1	1
bp0706	bp0706	79	47	56	83	57	77	-0.749192	-0.496426	0.0712587	-0.470891	-0.0369942	0.512023	0.576131	0.243562	0.556112	0.270276
bp0707	bp0707	177	172	156	144	189	225	-0.0413408	-0.182203	-0.297681	0.0946369	0.346176	0.223428	0.393327	0.362733	0.207082	0.0840446
bp0708	bp0708	197	176	183	165	218	196	-0.16262	-0.106352	-0.25573	0.146133	-0.00734198	0.27675	0.364316	0.38953	0.195634	0.254381
aspS	bp0709	483	381	436	452	506	447	-0.342232	-0.147695	-0.0957004	0.0671142	-0.111748	0.983228	1	0.853334	1	1
bp0710	bp0710	189	191	155	133	121	125	0.0151864	-0.286118	-0.50696	-0.643379	-0.596458	0.0283519	0.459772	0.512556	0.670623	0.590749
bp0711	bp0711	39	41	33	31	28	27	0.0721498	-0.241008	-0.331206	-0.478047	-0.530515	1	1	0.357006	1	1
bp0712	bp0712	7	10	23	14	19	21	0.514573	1.71621	1	1.44057	1.58496	1	1	1	1	1
bp0713	bp0713	22	90	129	100	122	144	2.03242	2.5518	2.18442	2.47131	2.71049	1.25693e-74	1.53184e-43	3.5328e-23	5.61213e-38	6.86078e-57
bp0715	bp0715	32	51	37	44	49	67	0.672425	0.209453	0.459432	0.61471	1.06609	3.53383e-07	1	0.0536445	0.019195	0.000134987
bp0716	bp0716	27	50	29	29	37	47	0.888969	0.103093	0.103093	0.454566	0.799701	1.14278e-09	1	1	0.0968574	0.0181484
bp0718	bp0718	54	55	57	53	42	48	0.0264722	0.0780025	-0.026967	-0.36257	-0.169925	0.113336	0.240695	0.244136	0.462031	0.316405
bp0720	bp0720	61	67	166	181	108	89	0.135352	1.4443	1.56911	0.82415	0.544996	0.0349629	2.55308e-07	1.02812e-08	0.00403591	0.0304978
bp0721	bp0721	83	269	152	109	181	142	1.69642	0.872888	0.393145	1.12481	0.774708	4.22638e-42	0.00812915	0.114184	0.000149909	0.00762083
bp0722	bp0722	14	33	21	14	23	19	1.23704	0.584963	0	0.716207	0.440573	1	1	1	1	1
bp0723	bp0723	35	92	70	36	61	51	1.39428	1	0.040642	0.801454	0.543142	2.79937e-25	0.00205659	0.24534	0.00703522	0.0431758
bp0724	bp0724	20	49	41	27	43	35	1.29278	1.03562	0.432959	1.10434	0.807355	5.12702e-24	1	1	4.16725e-05	0.00232677
bp0725	bp0725	32	72	77	40	84	72	1.16993	1.26679	0.321928	1.39232	1.16993	1.11266e-17	2.83044e-05	0.125168	6.45142e-07	5.88576e-05
bp0726	bp0726	107	200	239	121	260	206	0.902389	1.1594	0.177396	1.2809	0.945034	1.89221e-11	0.000213262	0.184775	8.59213e-06	0.00122011
bp0727	bp0727	138	161	215	84	201	120	0.222392	0.639668	-0.716207	0.542527	-0.201634	0.00315011	0.0376409	0.615139	0.041263	0.370667
bp0728	bp0728	72	86	93	76	83	87	0.25634	0.369234	0.0780025	0.205114	0.273018	0.00366603	0.0874399	0.186884	0.122496	0.0847179
bp0729	bp0729	30	53	34	33	40	45	0.82103	0.180572	0.137504	0.415037	0.584963	1.29577e-08	1	0.190408	0.0612005	0.0358692
nspC	bp0731	239	99	188	221	269	217	-1.27151	-0.346278	-0.112964	0.170596	-0.139316	0.00520501	0.579291	0.353257	0.219385	0.372784
bp0732	bp0732	311	138	155	230	211	170	-1.17225	-1.00465	-0.435281	-0.559672	-0.87138	0.0678415	1	0.538892	1	1
bp0733	bp0733	25	40	26	26	33	34	0.678072	0.0565835	0.0565835	0.400538	0.443607	1	1	1	1	0.0444706
bp0734	bp0734	13	7	16	12	10	11	-0.893085	0.29956	-0.115477	-0.378512	-0.241008	1	1	1	1	1
bp0735	bp0735	80	63	64	67	46	44	-0.344648	-0.321928	-0.255839	-0.798366	-0.862496	1	0.444412	0.325758	0.724034	0.710708
bfrF	bp0736	2	2	1	1	1	1	0	-1	-1	-1	-1	1	1	1	1	1
bp0737	bp0737	9	8	6	5	4	6	-0.169925	-0.584963	-0.847997	-1.16993	-0.584963	1	1	1	1	1
bp0738	bp0738	14	35	20	14	14	13	1.32193	0.514573	0	0	-0.106915	1	1	1	1	1
bp0739	bp0739	26	40	22	28	29	33	0.621488	-0.241008	0.106915	0.157541	0.343954	1	1	1	1	0.0239292
bp0739A	bp0739A	4	3	3	1	4	2	-0.415037	-0.415037	-2	0	-1	1	1	1	1	1
bp0740	bp0740	5	2	3	4	2	2	-1.32193	-0.736966	-0.321928	-1.32193	-1.32193	1	1	1	1	1
bp0741	bp0741	126	105	70	151	124	146	-0.263034	-0.847997	0.261125	-0.0230836	0.212545	1	0.788565	0.140692	0.274255	0.131219
bp0742	bp0742	21	35	21	22	26	26	0.736966	0	0.0671142	0.308122	0.308122	1	1	1	1	1
bp0744	bp0744	424	123	141	224	110	128	-1.78541	-1.58837	-0.920566	-1.94656	-1.72792	1.40054e-13	1	0.799209	1	1
bp0745	bp0745	4	3	5	3	4	4	-0.415037	0.321928	-0.415037	0	0	1	1	1	1	1
proB	bp0746	30	16	22	21	22	17	-0.906891	-0.447459	-0.514573	-0.447459	-0.819428	1	1	1	1	1
obgE	bp0747	115	53	87	79	50	61	-1.11757	-0.402547	-0.541709	-1.20163	-0.914753	0.00894931	0.51792	0.547257	1	0.913028
rpmA	bp0748	3642	1147	2528	3007	2921	3162	-1.66687	-0.526734	-0.276406	-0.318269	-0.203894	0.000109389	1	1	1	1
rplU	bp0749	4746	1753	3217	4266	4731	5422	-1.43689	-0.560996	-0.153828	-0.00456694	0.192113	0.00855303	1	1	1	0.520279
bp0750	bp0750	8	5	9	6	6	6	-0.678072	0.169925	-0.415037	-0.415037	-0.415037	1	1	1	1	1
ispB	bp0751	91	50	61	68	49	58	-0.863938	-0.577057	-0.420332	-0.893085	-0.649814	0.129607	0.618168	0.42004	0.837941	0.630905
bp0752	bp0752	161	87	119	164	103	143	-0.887973	-0.436099	0.0266351	-0.644416	-0.171046	0.250792	0.531372	0.261984	0.686458	0.350705
hyuA_1	bp0753	12	6	10	11	11	6	-1	-0.263034	-0.125531	-0.125531	-1	1	1	1	1	1
hyuB_1	bp0754	10	9	10	10	8	6	-0.152003	0	0	-0.321928	-0.736966	1	1	1	1	1
bp0755	bp0755	6	4	4	3	3	2	-0.584963	-0.584963	-1	-1	-1.58496	1	1	1	1	1
bp0756	bp0756	20	27	20	21	21	19	0.432959	0	0.0703893	0.0703893	-0.0740006	1	1	1	1	1
bp0756A	bp0756A	26	41	29	25	33	30	0.657112	0.157541	-0.0565835	0.343954	0.206451	1	1	1	1	1
gabD_1	bp0757	2	2	2	2	2	1	0	0	0	0	-1	1	1	1	1	1
cyaC	bp0758	12	3	6	6	11	10	-2	-1	-1	-0.125531	-0.263034	1	1	1	1	1
cyaA	bp0760	1691	10	40	571	17	11	-7.40173	-5.40173	-1.56631	-6.6362	-7.26423	0	6.45706e-52	0.0019148	3.63313e-78	1.64495e-102
cyaB	bp0761	230	6	13	103	6	6	-5.26053	-4.14505	-1.15899	-5.26053	-5.26053	0	0.608954	1	1	0.508055
cyaD	bp0762	159	2	10	71	4	4	-6.31288	-3.99095	-1.16314	-5.31288	-5.31288	0	0.539697	1	0.435724	0.430946
cyaE	bp0763	42	1	1	25	1	1	-5.39232	-5.39232	-0.748461	-5.39232	-5.39232	1	1	1	1	1
cyaX	bp0764	18	1	2	12	1	1	-4.16993	-3.16993	-0.584963	-4.16993	-4.16993	1	1	1	1	1
bp0765	bp0765	22	19	11	24	14	16	-0.211504	-1	0.125531	-0.652077	-0.459432	1	1	1	1	1
gltJ_2	bp0766	2	1	1	1	1	1	-1	-1	-1	-1	-1	1	1	1	1	1
gltK_2	bp0767	1	1	1	1	1	1	0	0	0	0	0	1	1	1	1	1
gltL_2	bp0768	1	1	1	1	1	1	0	0	0	0	0	1	1	1	1	1
bp0769	bp0769	1	1	1	1	1	1	0	0	0	0	0	1	1	1	1	1
bp0770	bp0770	15	34	42	27	47	40	1.18057	1.48543	0.847997	1.6477	1.41504	1	1.67904e-06	1	7.62927e-09	2.92846e-06
bp0771	bp0771	3	4	4	3	4	1	0.415037	0.415037	0	0.415037	-1.58496	1	1	1	1	1
fabG_10	bp0772	1	1	2	1	1	1	0	1	0	0	0	1	1	1	1	1
bp0773	bp0773	1	2	2	1	2	1	1	1	0	1	0	1	1	1	1	1
bp0774	bp0774	66	74	54	58	65	62	0.165059	-0.289507	-0.186413	-0.0220263	-0.0901978	0.01743	0.429149	0.305548	0.241676	0.259768
bp0775	bp0775	7	3	8	6	5	6	-1.22239	0.192645	-0.222392	-0.485427	-0.222392	1	1	1	1	1
bp0776	bp0776	46	43	47	33	41	36	-0.0972972	0.0310269	-0.479168	-0.16601	-0.353637	0.568105	0.281368	0.444829	0.351474	0.434494
bp0777	bp0777	67	98	59	96	115	74	0.548621	-0.183446	0.518873	0.779401	0.143364	2.78023e-05	0.435136	0.0846855	0.0119307	0.199208
bp0778	bp0778	7	7	6	7	6	4	0	-0.222392	0	-0.222392	-0.807355	1	1	1	1	1
bp0779	bp0779	11	15	13	12	10	7	0.447459	0.241008	0.125531	-0.137504	-0.652077	1	1	1	1	1
bp0780	bp0780	37	70	35	56	84	49	0.91983	-0.0801703	0.597902	1.18286	0.405256	4.85458e-11	1	0.0340379	4.42574e-05	0.0705672
bp0781	bp0781	11	20	13	19	17	9	0.862496	0.241008	0.788496	0.628031	-0.289507	1	1	1	1	1
bp0782	bp0782	41	94	47	72	98	55	1.19704	0.197037	0.812373	1.25716	0.423808	3.62406e-20	0.174241	0.00604993	4.22736e-06	0.0512704
bp0783	bp0783	6	6	7	9	5	4	0	0.222392	0.584963	-0.263034	-0.584963	1	1	1	1	1
ilvB	bp0784	28	26	25	44	34	20	-0.106915	-0.163499	0.652077	0.280108	-0.485427	1	1	0.0236309	1	1
bp0785	bp0785	22	13	21	21	14	24	-0.758992	-0.0671142	-0.0671142	-0.652077	0.125531	1	1	1	1	1
bp0786	bp0786	23	39	27	27	29	31	0.76184	0.231326	0.231326	0.334419	0.430634	1	1	1	1	1
bp0787	bp0787	84	81	62	95	80	107	-0.0524674	-0.438121	0.177538	-0.0703893	0.34915	0.213202	0.531843	0.162992	0.285624	0.0768728
ilvI	bp0789	186	109	184	163	184	189	-0.770974	-0.0155969	-0.190431	-0.0155969	0.0230836	0.929418	0.40308	0.419617	0.526899	0.436269
ilvH	bp0790	329	174	245	307	284	298	-0.919	-0.425306	-0.0998489	-0.212197	-0.142775	0.210485	0.518939	0.307207	0.397513	0.308164
ilvC	bp0791	361	161	250	340	281	256	-1.16494	-0.530071	-0.0864641	-0.361429	-0.495855	0.066006	0.71292	0.369743	0.949289	1
pssA	bp0792	1593	1266	1329	1454	1243	1248	-0.331469	-0.261405	-0.131719	-0.35792	-0.352128	0.608218	1	1	1	1
bp0793	bp0793	52	55	52	50	38	39	0.08092	0	-0.0565835	-0.452512	-0.415037	0.149128	0.323051	0.282657	0.547583	0.496584
rpsO	bp0794	1886	1214	1225	1501	1996	2240	-0.635561	-0.622548	-0.329406	0.081782	0.248169	1	0.754956	0.529333	0.752577	0.508055
pnp	bp0795	1173	544	822	959	755	758	-1.10852	-0.512993	-0.2906	-0.635654	-0.629933	0.320059	1	0.910769	0.765234	0.691563
bp0796	bp0796	22	18	24	30	36	53	-0.289507	0.125531	0.447459	0.710493	1.26849	1	1	1	0.00774686	3.75299e-06
bp0797	bp0797	29	44	29	26	37	36	0.601451	0	-0.157541	0.351472	0.311944	1	1	1	0.0707526	0.0850143
tdcB	bp0798	18	14	16	17	20	23	-0.36257	-0.169925	-0.0824622	0.152003	0.353637	1	1	1	1	1
bp0799	bp0799	9	3	7	9	5	5	-1.58496	-0.36257	0	-0.847997	-0.847997	1	1	1	1	1
bp0800	bp0800	103	57	84	84	54	58	-0.853611	-0.294183	-0.294183	-0.931613	-0.82852	0.143775	0.459855	0.392141	0.913029	0.725464
tpiA	bp0801	147	70	130	86	60	64	-1.07039	-0.177305	-0.773408	-1.29278	-1.19967	0.00911872	0.388782	0.668972	1	1
secG	bp0802	172	77	148	137	117	158	-1.15948	-0.216811	-0.328233	-0.5559	-0.122484	3.50614e-05	0.434643	0.376824	0.628572	0.334433
betT_1	bp0804	27	28	28	26	32	28	0.0524674	0.0524674	-0.0544478	0.245112	0.0524674	1	1	1	1	1
bp0805	bp0805	26	18	24	21	25	20	-0.530515	-0.115477	-0.308122	-0.0565835	-0.378512	1	1	1	1	1
bp0806	bp0806	27	23	27	13	19	15	-0.231326	0	-1.05445	-0.50696	-0.847997	1	1	1	1	1
bp0807	bp0807	19	24	19	11	19	11	0.337035	0	-0.788496	0	-0.788496	1	1	1	1	1
bp0808	bp0808	3	4	4	1	1	1	0.415037	0.415037	-1.58496	-1.58496	-1.58496	1	1	1	1	1
argH_1	bp0809	15	25	17	12	19	10	0.736966	0.180572	-0.321928	0.341037	-0.584963	1	1	1	1	1
bp0810	bp0810	3	5	6	4	4	3	0.736966	1	0.415037	0.415037	0	1	1	1	1	1
bp0812	bp0812	79	76	61	73	84	79	-0.0558532	-0.373043	-0.113956	0.0885367	0	0.156496	0.53875	0.342396	0.24365	0.276229
bp0813	bp0813	34	44	53	48	36	36	0.371969	0.640458	0.4975	0.0824622	0.0824622	1	0.0325762	0.060947	0.225614	0.2106
bp0814	bp0814	136	205	191	230	305	272	0.592017	0.489966	0.758027	1.1652	1	1.48005e-06	0.0839966	0.0168619	7.19036e-05	0.000735438
metC_2	bp0815	15	18	13	14	11	12	0.263034	-0.206451	-0.0995357	-0.447459	-0.321928	1	1	1	1	1
bp0816	bp0816	22	37	18	18	22	22	0.750022	-0.289507	-0.289507	0	0	1	1	1	1	1
bp0817	bp0817	10	15	15	16	16	14	0.584963	0.584963	0.678072	0.678072	0.485427	1	1	1	1	1
bp0818	bp0818	10	9	12	12	10	9	-0.152003	0.263034	0.263034	0	-0.152003	1	1	1	1	1
bp0819	bp0819	26	51	73	29	83	47	0.971986	1.48938	0.157541	1.6746	0.854149	2.36638e-12	8.28072e-08	1	6.39676e-11	0.00253029
bp0820	bp0820	6	10	16	5	16	12	0.736966	1.41504	-0.263034	1.41504	1	1	1	1	1	1
hyuB_2	bp0821	13	24	41	11	40	22	0.884523	1.65711	-0.241008	1.62149	0.758992	1	1	1	3.36687e-09	1
hyuA_2	bp0822	14	23	56	13	74	48	0.716207	2	-0.106915	2.4021	1.77761	1	7.20356e-18	1	2.63823e-35	1.06905e-12
bp0823	bp0823	172	232	392	97	380	251	0.431716	1.18845	-0.826352	1.14359	0.545279	5.18354e-05	0.000132137	0.852309	8.99422e-05	0.0339188
bp0824	bp0824	10555	16703	12777	22496	23015	24892	0.662181	0.275623	1.09174	1.12465	1.23776	0.00070492	0.449862	0.068088	0.0453856	0.0177111
bp0825	bp0825	18	15	15	17	13	15	-0.263034	-0.263034	-0.0824622	-0.469485	-0.263034	1	1	1	1	1
bp0826	bp0826	1	2	2	1	3	3	1	1	0	1.58496	1.58496	1	1	1	1	1
bp0827	bp0827	2	4	8	1	8	2	1	2	-1	2	0	1	1	1	1	1
bp0828	bp0828	2	4	8	1	4	2	1	2	-1	1	0	1	1	1	1	1
bp0829	bp0829	23	19	32	25	19	29	-0.275634	0.476438	0.120294	-0.275634	0.334419	1	1	1	1	1
bp0830	bp0830	27	42	29	30	35	38	0.63743	0.103093	0.152003	0.374396	0.49304	1	1	1	0.066144	0.0242465
betT_2	bp0831	151	168	132	183	161	163	0.153913	-0.194011	0.277295	0.0925121	0.110323	0.0141073	0.500303	0.208351	0.359199	0.316808
bp0832	bp0832	16	26	23	24	19	18	0.70044	0.523562	0.584963	0.247928	0.169925	1	1	1	1	1
bp0833	bp0833	50	70	54	46	23	36	0.485427	0.111031	-0.120294	-1.12029	-0.473931	1.56781e-05	0.213511	0.267473	1	0.473655
bp0834	bp0834	4	5	6	5	3	4	0.321928	0.584963	0.321928	-0.415037	0	1	1	1	1	1
bp0835	bp0835	5	3	5	4	2	2	-0.736966	0	-0.321928	-1.32193	-1.32193	1	1	1	1	1
bp0836	bp0836	1	1	2	1	1	1	0	1	0	0	0	1	1	1	1	1
bp0837	bp0837	1	1	3	2	1	3	0	1.58496	1	0	1.58496	1	1	1	1	1
bp0838	bp0838	12	21	14	18	23	21	0.807355	0.222392	0.584963	0.938599	0.807355	1	1	1	1	1
bp0839	bp0839	29	47	30	34	36	35	0.696608	0.0489096	0.229482	0.311944	0.271302	1.05124e-06	1	0.150308	0.134323	0.110355
bp0840	bp0840	78011	90918	57310	80945	106471	78422	0.220888	-0.444891	0.0532644	0.448711	0.00758087	0.772483	0.360889	0.0580625	0.819457	0.813395
nuoA	bp0841	1325	1361	1358	1640	2376	2901	0.0386747	0.0354911	0.307703	0.842542	1.13056	0.0565817	0.375081	0.21533	0.0385458	0.00216815
nuoB	bp0842	1220	1121	1132	1222	1429	1431	-0.122095	-0.108007	0.00236314	0.228125	0.230143	0.227439	0.638739	0.347364	0.555356	0.583961
nuoC	bp0843	1006	711	798	767	784	736	-0.500709	-0.33417	-0.391332	-0.359705	-0.450853	1	0.967359	0.556723	1	1
nuoD	bp0844	1108	781	781	992	958	901	-0.504563	-0.504563	-0.159546	-0.20986	-0.298359	1	1	1	1	1
nuoE	bp0845	1670	1158	1152	1544	1514	1595	-0.528213	-0.535707	-0.113175	-0.141483	-0.0662917	1	1	0.826199	1	1
nuoF	bp0846	1017	589	643	806	685	678	-0.78798	-0.661429	-0.335468	-0.570144	-0.584963	1	0.973699	1	0.545821	0.551737
nuoG	bp0847	517	276	328	426	366	343	-0.905496	-0.656468	-0.279311	-0.498321	-0.591956	0.670025	1	1	0.808608	0.621834
nuoH	bp0848	1100	521	734	1104	857	953	-1.07815	-0.583652	0.00523665	-0.360136	-0.206955	0.2978	1	1	1	1
nuoI	bp0849	962	449	678	1019	993	953	-1.09932	-0.504752	0.0830453	0.0457568	-0.0135607	0.105961	0.678785	0.316525	0.764675	0.759924
nuoJ	bp0850	576	220	337	416	320	306	-1.38857	-0.77332	-0.469485	-0.847997	-0.912537	0.00251123	1	0.564404	0.797692	1
nuoK	bp0851	1324	563	840	1293	1179	1255	-1.2337	-0.656442	-0.0341808	-0.167339	-0.0772158	0.0344273	0.781109	0.349001	0.974125	0.655072
nuoL	bp0852	693	258	399	602	470	580	-1.42548	-0.796467	-0.203092	-0.560195	-0.256802	0.0120144	0.671875	1	0.556112	1
nuoM	bp0853	728	276	419	680	510	600	-1.39927	-0.796988	-0.0984037	-0.513441	-0.278976	0.0237768	0.996531	1	0.95205	1
nuoN	bp0854	495	175	294	390	256	299	-1.50007	-0.751612	-0.343954	-0.951285	-0.727283	0.000552395	1	0.615139	0.460497	0.7832
bp0855	bp0855	1090	471	625	1059	793	1073	-1.21053	-0.8024	-0.0416255	-0.458935	-0.0226781	0.0354227	1	0.35237	0.860342	0.526678
bfrD	bp0856	953	1	7	134	3	1	-9.89633	-7.08898	-2.83024	-8.31137	-9.89633	0	4.90289e-16	0.000412276	1.44368e-29	1.87266e-70
bfrE	bp0857	52	14	13	25	17	12	-1.89308	-2	-1.05658	-1.61298	-2.11548	2.65051e-23	1	1	1	1
bp0858	bp0858	89	95	103	98	100	107	0.0941222	0.210767	0.138976	0.168123	0.265734	0.0448374	0.171226	0.171681	0.144013	0.0945646
fabG_2	bp0859	2	2	1	2	1	2	0	-1	0	-1	0	1	1	1	1	1
bp0860	bp0860	3	2	2	1	2	2	-0.584963	-0.584963	-1.58496	-0.584963	-0.584963	1	1	1	1	1
bp0861	bp0861	6	5	6	2	9	6	-0.263034	0	-1.58496	0.584963	0	1	1	1	1	1
bp0862	bp0862	126	97	227	84	215	112	-0.377367	0.849269	-0.584963	0.770913	-0.169925	1	0.00930063	0.57099	0.00871892	0.352955
serB	bp0863	36	27	29	28	22	23	-0.415037	-0.311944	-0.36257	-0.710493	-0.646363	1	1	1	1	1
mfd	bp0864	54	42	39	46	31	34	-0.36257	-0.469485	-0.231326	-0.800691	-0.667425	0.735052	0.593397	0.368791	0.774604	0.655639
ispD	bp0865	4	4	5	5	6	7	0	0.321928	0.321928	0.584963	0.807355	1	1	1	1	1
ispF	bp0866	75	80	82	66	73	74	0.0931094	0.128733	-0.184425	-0.0389941	-0.0193653	0.0791869	0.217212	0.305932	0.259667	0.227855
bp0867	bp0867	28	45	30	23	32	32	0.684498	0.0995357	-0.283793	0.192645	0.192645	1.24561e-06	1	1	1	0.112921
fbp	bp0868	476	893	730	586	907	679	0.907699	0.616935	0.299939	0.930141	0.51245	1.1985e-08	0.113062	0.221179	0.0230903	0.206493
pepN	bp0869	134	254	211	140	214	164	0.922595	0.65501	0.0631938	0.675378	0.291463	4.77413e-09	0.0703239	0.318451	0.0657827	0.267842
bp0870	bp0870	175	171	242	186	265	297	-0.0333586	0.467652	0.0879477	0.598637	0.763108	0.091606	0.0928259	0.241957	0.0291917	0.00811068
bp0871	bp0871	27	45	29	29	29	39	0.736966	0.103093	0.103093	0.103093	0.530515	6.34948e-07	1	1	1	0.0435173
bp0872	bp0872	11	7	16	9	9	10	-0.652077	0.540568	-0.289507	-0.289507	-0.137504	1	1	1	1	1
tpm	bp0873	88	103	100	93	87	79	0.227069	0.184425	0.0797272	-0.0164881	-0.155651	0.0088589	0.226286	0.222615	0.290083	0.356119
vir-18	bp0874	26	48	37	36	43	42	0.884523	0.509014	0.469485	0.725825	0.691878	8.72897e-05	1	0.252671	0.12108	0.130066
bp0875	bp0875	52	182	111	79	167	149	1.80735	1.09398	0.603341	1.68326	1.51873	2.57184e-45	0.00123856	0.0474584	7.12386e-10	1.06502e-07
bp0876	bp0876	35	20	28	27	13	20	-0.807355	-0.321928	-0.374396	-1.42884	-0.807355	1	1	1	1	1
bp0877	bp0877	13	12	19	19	16	15	-0.115477	0.547488	0.547488	0.29956	0.206451	1	1	1	1	1
bp0878	bp0878	38	152	120	61	130	121	2	1.65896	0.68281	1.77444	1.67094	8.74724e-79	2.06812e-11	0.0174213	1.09046e-13	7.46169e-12
bp0879	bp0879	243	257	250	290	218	250	0.080812	0.0409718	0.255097	-0.156628	0.0409718	0.034875	0.363785	0.234972	0.808876	0.459338
bp0880	bp0880	2	1	2	2	1	1	-1	0	0	-1	-1	1	1	1	1	1
bp0882	bp0882	1	1	1	1	1	1	0	0	0	0	0	1	1	1	1	1
bp0883	bp0883	2	1	1	3	1	1	-1	-1	0.584963	-1	-1	1	1	1	1	1
bp0884	bp0884	2	1	1	1	1	1	-1	-1	-1	-1	-1	1	1	1	1	1
bp0885	bp0885	1	1	1	1	1	1	0	0	0	0	0	1	1	1	1	1
bp0886	bp0886	4	2	1	2	2	1	-1	-2	-1	-1	-2	1	1	1	1	1
bp0887	bp0887	1	2	1	2	2	2	1	0	1	1	1	1	1	1	1	1
bp0888	bp0888	84	118	97	116	139	116	0.490326	0.207595	0.465664	0.726624	0.465664	8.90942e-05	0.220009	0.0929798	0.0151691	0.0624924
accC	bp0889	42	69	61	71	90	76	0.716207	0.53842	0.75743	1.09954	0.85561	2.19108e-07	0.0703888	0.0210897	0.00030415	0.00470709
bp0890	bp0890	31	44	48	39	40	35	0.505235	0.630766	0.331206	0.367732	0.175087	1	0.0324796	0.106591	0.0722714	0.138445
bp0891	bp0891	25	42	28	27	30	35	0.748461	0.163499	0.111031	0.263034	0.485427	1	1	1	1	0.0322339
bp0892	bp0892	180	282	289	362	379	490	0.647698	0.683073	1.00799	1.0742	1.44478	8.50876e-08	0.0142303	0.000567077	8.21092e-05	1.1972e-08
bp0893	bp0893	1052	1895	3076	2035	3724	3139	0.849063	1.54792	0.951894	1.82372	1.57717	1.57986e-09	1.86337e-07	0.00601728	6.85505e-12	4.1524e-08
pmi	bp0894	39	54	111	49	81	61	0.469485	1.50901	0.329308	1.05445	0.645335	1.0681e-05	3.27584e-09	0.0862255	0.000106035	0.00908155
bp0895	bp0895	111	197	281	300	469	366	0.827636	1.34001	1.4344	2.07903	1.72128	1.01377e-09	1.62223e-06	1.95567e-07	3.3863e-22	1.31124e-12
bp0896	bp0896	1	1	2	2	1	1	0	1	1	0	0	1	1	1	1	1
bp0897	bp0897	23	34	29	27	27	25	0.563901	0.334419	0.231326	0.231326	0.120294	1	1	1	1	1
bp0898	bp0898	7	3	6	11	4	7	-1.22239	-0.222392	0.652077	-0.807355	0	1	1	1	1	1
bp0899	bp0899	8	14	15	17	15	16	0.807355	0.906891	1.08746	0.906891	1	1	1	1	1	1
bp0900	bp0900	71	524	287	110	227	205	2.88368	2.01516	0.631613	1.6768	1.52973	1.1996e-300	8.18631e-18	0.0410184	1.4322e-10	2.46083e-08
bp0901	bp0901	91	729	314	148	362	300	3.00198	1.78683	0.701659	1.99205	1.72102	0	9.89521e-13	0.0218761	2.09895e-18	7.421e-12
bp0902	bp0902	3	5	5	3	1	1	0.736966	0.736966	0	-1.58496	-1.58496	1	1	1	1	1
bp0903	bp0903	14	13	8	5	8	5	-0.106915	-0.807355	-1.48543	-0.807355	-1.48543	1	1	1	1	1
pphA	bp0904	58	70	65	62	47	62	0.271302	0.164387	0.0962153	-0.303392	0.0962153	0.00204575	0.177246	0.170859	0.401461	0.15072
mrcA	bp0905	98	135	139	86	133	120	0.462106	0.504231	-0.188445	0.440573	0.292181	9.07334e-05	0.109287	0.378916	0.105848	0.148685
bp0906	bp0906	158	109	106	105	70	65	-0.535596	-0.57586	-0.589535	-1.1745	-1.28141	1	0.737636	0.593236	1	1
bp0907	bp0907	169	55	66	68	34	42	-1.61952	-1.35649	-1.31342	-2.31342	-2.00856	2.08979e-10	1	0.896187	1	1
bp0908	bp0908	18	21	39	32	21	24	0.222392	1.11548	0.830075	0.222392	0.415037	1	1	0.0253101	1	1
dinP	bp0909	73	40	33	48	29	37	-0.867896	-1.14543	-0.604862	-1.33184	-0.980371	0.0708014	1	0.50358	1	0.996958
bp0910	bp0910	29	43	30	26	35	32	0.568284	0.0489096	-0.157541	0.271302	0.142019	1	1	1	0.0701983	0.158442
bp0910A	bp0910A	7	10	4	14	9	16	0.514573	-0.807355	1	0.36257	1.19265	1	1	1	1	1
bp0911	bp0911	8	9	9	8	10	9	0.169925	0.169925	0	0.321928	0.169925	1	1	1	1	1
bp0912	bp0912	54	55	40	46	29	43	0.0264722	-0.432959	-0.231326	-0.896907	-0.328623	0.112974	0.522488	0.336187	0.801237	0.423574
bp0913	bp0913	44	91	46	58	50	46	1.04836	0.0641303	0.398549	0.184425	0.0641303	7.0275e-16	0.23448	0.0710186	0.125627	0.176564
bp0914	bp0914	44	85	35	47	43	33	0.949959	-0.330149	0.0951572	-0.0331669	-0.415037	3.15006e-13	1	0.187352	0.251635	0.442454
bp0915	bp0915	53	110	43	64	64	60	1.05344	-0.301656	0.27208	0.27208	0.17897	3.38954e-16	0.412468	0.108842	0.0957887	0.115971
bp0916	bp0916	61	131	61	95	77	85	1.10269	0	0.639118	0.336049	0.478654	6.55123e-17	0.282583	0.0252967	0.0831225	0.0363738
bp0918	bp0918	67	56	41	56	37	29	-0.258734	-0.708537	-0.258734	-0.856636	-1.20811	0.551726	0.69388	0.37307	0.786923	1
gabD_2	bp0919	38	46	43	42	39	38	0.275634	0.178337	0.14439	0.0374747	0	0.00192953	0.206429	0.172692	0.235188	0.227586
bp0920	bp0920	9	9	5	8	7	3	0	-0.847997	-0.169925	-0.36257	-1.58496	1	1	1	1	1
citB	bp0921	5	6	3	4	4	3	0.263034	-0.736966	-0.321928	-0.321928	-0.736966	1	1	1	1	1
bp0922	bp0922	2	2	1	1	1	1	0	-1	-1	-1	-1	1	1	1	1	1
bp0923	bp0923	79	105	86	98	133	128	0.410465	0.122484	0.310929	0.751502	0.696219	0.000419818	0.267139	0.153943	0.0128542	0.0168258
bp0924	bp0924	239	356	289	345	445	488	0.574867	0.274059	0.529586	0.896795	1.02987	4.37602e-06	0.211362	0.0831938	0.00490482	0.00101188
bp0925	bp0925	3	7	5	4	6	6	1.22239	0.736966	0.415037	1	1	1	1	1	1	1
bp0926	bp0926	6	12	14	7	14	12	1	1.22239	0.222392	1.22239	1	1	1	1	1	1
bp0927	bp0927	19	31	29	20	32	23	0.706269	0.610053	0.0740006	0.752072	0.275634	1	1	1	1	1
bp0928	bp0928	182	364	373	323	386	358	1	1.03524	0.827596	1.08466	0.976021	1.96845e-13	0.00141566	0.0099316	0.000246537	0.000881427
bp0929	bp0929	14	9	17	17	12	14	-0.63743	0.280108	0.280108	-0.222392	0	1	1	1	1	1
bp0930	bp0930	2	2	2	1	3	2	0	0	-1	0.584963	0	1	1	1	1	1
bp0931	bp0931	3	5	3	2	5	4	0.736966	0	-0.584963	0.736966	0.415037	1	1	1	1	1
bp0932	bp0932	5	7	5	3	7	5	0.485427	0	-0.736966	0.485427	0	1	1	1	1	1
bp0933	bp0933	2	2	2	2	5	1	0	0	0	1.32193	-1	1	1	1	1	1
bp0934	bp0934	8	11	10	7	16	10	0.459432	0.321928	-0.192645	1	0.321928	1	1	1	1	1
bp0935	bp0935	5	7	13	7	10	8	0.485427	1.37851	0.485427	1	0.678072	1	1	1	1	1
bp0936	bp0936	13	18	28	15	30	18	0.469485	1.10692	0.206451	1.20645	0.469485	1	1	1	1	1
bp0937	bp0937	1382	1690	1143	1878	2200	2193	0.290266	-0.273932	0.442439	0.670746	0.666148	0.00599325	0.609797	0.16662	0.126525	0.116387
bp0938	bp0938	26	44	28	28	35	26	0.758992	0.106915	0.106915	0.428843	0	1	1	1	0.0579816	1
bp0939	bp0939	74	115	342	86	835	595	0.636037	2.2084	0.216811	3.49618	3.00729	1.21218e-06	4.18572e-26	0.135572	1.46487e-222	2.2274e-100
bp0940	bp0940	3	1	3	3	3	3	-1.58496	0	0	0	0	1	1	1	1	1
bp0941	bp0941	104	91	94	78	86	76	-0.192645	-0.145851	-0.415037	-0.274175	-0.452512	0.620581	0.399373	0.434247	0.460169	0.534673
ubiG	bp0942	214	174	225	159	153	120	-0.298523	0.0723142	-0.428584	-0.484079	-0.834576	0.53814	0.27515	0.468829	0.57308	0.740191
ompA	bp0943	25297	44368	25603	31813	48024	41087	0.810553	0.0173466	0.33065	0.924789	0.699716	0.273553	0.948744	1	1	1
gyrA	bp0944	647	488	486	604	535	520	-0.406885	-0.412809	-0.0992172	-0.274227	-0.315254	1	1	1	1	1
serC	bp0945	436	232	285	375	242	243	-0.910203	-0.613366	-0.217438	-0.849321	-0.843372	0.499488	0.753298	0.464708	1	1
pheA	bp0946	321	144	215	230	139	145	-1.1565	-0.578237	-0.480939	-1.20749	-1.14652	0.0650047	0.751611	0.570254	1	1
tyrA	bp0947	58	26	42	50	36	42	-1.15754	-0.465664	-0.214125	-0.688056	-0.465664	0.00312489	0.538534	0.314551	0.65496	0.50202
aroA	bp0948	56	22	41	41	23	27	-1.34792	-0.449803	-0.449803	-1.28379	-1.05247	3.84692e-07	0.575072	0.450418	1	1
cmk	bp0949	330	248	283	322	331	348	-0.412126	-0.221664	-0.0354053	0.00436519	0.0766213	0.92935	0.47814	0.302819	0.285624	0.203146
rpsA	bp0950	4017	2234	3315	3519	3818	3286	-0.846489	-0.27711	-0.190953	-0.0733014	-0.289786	1	0.79926	0.757276	0.622122	1
ihfB	bp0951	2321	1123	1612	1757	1690	1529	-1.04739	-0.525895	-0.401632	-0.457723	-0.602158	0.305798	1	1	1	0.730345
bp0952	bp0952	84	99	98	103	135	127	0.237039	0.222392	0.294183	0.684498	0.596367	0.0268775	0.198702	0.133488	0.0166048	0.0256976
bp0953	bp0953	65	57	66	58	51	58	-0.189478	0.0220263	-0.164387	-0.349942	-0.164387	0.4573	0.309351	0.344812	0.50034	0.35837
rfaE	bp0954	54	42	48	45	28	35	-0.36257	-0.169925	-0.263034	-0.947533	-0.625604	1	0.381815	0.345716	0.872504	0.607989
rfaD	bp0955	496	463	399	507	462	422	-0.0993279	-0.313951	0.0316456	-0.102447	-0.233097	0.170568	0.550301	0.342721	1	1
bp0956	bp0956	32	28	23	37	18	19	-0.192645	-0.476438	0.209453	-0.830075	-0.752072	1	1	0.123148	1	1
bp0957	bp0957	26	43	29	32	27	32	0.725825	0.157541	0.29956	0.0544478	0.29956	1	1	0.120779	1	0.163964
cysM	bp0958	205	212	219	171	167	152	0.0484404	0.095307	-0.261628	-0.295776	-0.431553	0.027732	0.282322	0.391335	0.474487	0.497824
mltB	bp0959	76	63	69	57	57	51	-0.270648	-0.139403	-0.415037	-0.415037	-0.575502	0.655972	0.366554	0.411616	0.514592	0.578382
bp0960	bp0960	154	219	185	205	208	187	0.508001	0.264595	0.412694	0.433653	0.280108	9.83069e-06	0.186333	0.0987061	0.064936	0.106752
etfB	bp0961	1261	1627	1404	1295	1454	1360	0.367646	0.154975	0.0383838	0.205459	0.109038	0.00442579	0.576131	0.846324	0.87719	0.911069
etfA	bp0962	422	557	552	479	474	420	0.400434	0.387425	0.182783	0.167644	-0.00685367	0.000545299	0.171737	0.258447	0.505077	0.544975
bp0964	bp0964	129	198	213	147	169	172	0.618129	0.723482	0.188445	0.389652	0.415037	2.59485e-06	0.0356029	0.229215	0.104675	0.0916995
bp0965	bp0965	2683	2923	1448	1947	2027	1713	0.123603	-0.889785	-0.462594	-0.404501	-0.647322	0.219974	0.46449	0.531993	0.962156	0.630169
sbp	bp0966	17	14	7	11	6	7	-0.280108	-1.28011	-0.628031	-1.5025	-1.28011	1	1	1	1	1
cysU	bp0967	4	4	1	3	1	2	0	-2	-0.415037	-2	-1	1	1	1	1	1
cysW	bp0968	4	2	1	1	1	1	-1	-2	-2	-2	-2	1	1	1	1	1
cysA	bp0969	2	1	1	1	1	1	-1	-1	-1	-1	-1	1	1	1	1	1
cysH	bp0970	2	1	1	1	1	1	-1	-1	-1	-1	-1	1	1	1	1	1
cysD	bp0970A	7	5	2	8	3	2	-0.485427	-1.80735	0.192645	-1.22239	-1.80735	1	1	1	1	1
cysN	bp0971	3	1	1	2	1	1	-1.58496	-1.58496	-0.584963	-1.58496	-1.58496	1	1	1	1	1
bp0972	bp0972	140	121	142	105	143	109	-0.21042	0.0204641	-0.415037	0.0305883	-0.361099	0.267602	0.310219	0.464686	0.2439	0.4436
bp0973	bp0973	105	109	99	62	56	50	0.0539388	-0.0848889	-0.760049	-0.906891	-1.07039	0.177338	0.334524	1	0.803993	1
bp0974	bp0974	18	84	70	43	104	106	2.22239	1.95936	1.25634	2.53051	2.558	1.34687e-103	8.71124e-17	2.35941e-05	1.22108e-44	1.05191e-47
rplS	bp0975	2667	1282	1711	1858	1729	2249	-1.05682	-0.640378	-0.521467	-0.62528	-0.245934	0.379124	1	1	0.8023	1
bp0976	bp0976	77	53	70	75	76	85	-0.538866	-0.137504	-0.0379679	-0.018859	0.142604	0.670025	0.355181	0.251183	0.246636	0.150267
bp0977	bp0977	94	89	102	90	105	110	-0.0788554	0.117836	-0.0627358	0.159657	0.226771	0.151094	0.224077	0.290586	0.158988	0.121746
bp0978	bp0978	87	69	56	73	87	82	-0.334419	-0.635589	-0.253119	0	-0.0853915	0.877583	0.611499	0.353481	0.241676	0.243628
bp0980	bp0980	3	1	2	1	2	1	-1.58496	-0.584963	-1.58496	-0.584963	-1.58496	1	1	1	1	1
bp0981	bp0981	3	2	3	2	2	1	-0.584963	0	-0.584963	-0.584963	-1.58496	1	1	1	1	1
bp0982	bp0982	45	30	42	41	23	39	-0.584963	-0.0995357	-0.134301	-0.968291	-0.206451	1	0.340288	0.301687	1	0.356097
bp0983	bp0983	163	159	215	207	233	170	-0.0358452	0.399465	0.344759	0.515458	0.0606628	0.0594243	0.114749	0.120769	0.0411307	0.198077
acrA	bp0984	350	248	382	250	240	518	-0.497015	0.126218	-0.485427	-0.544321	0.565597	1	0.284364	0.530515	0.652315	0.0378977
acrB	bp0985	230	165	244	206	213	365	-0.479168	0.0852473	-0.15899	-0.11078	0.666263	1	0.6677	0.667677	1	0.0963524
cusC	bp0986	44	30	72	45	33	64	-0.552541	0.710493	0.0324215	-0.415037	0.540568	1	0.0266033	0.252358	1	0.0442501
bp0987	bp0987	1582	3333	2500	2851	3896	4960	1.07507	0.660178	0.849718	1.30024	1.64859	3.40774e-12	0.0635901	0.0228859	0.00018012	6.68787e-08
bp0988	bp0988	185	152	182	201	193	209	-0.283454	-0.0235868	0.11967	0.0610756	0.175978	0.779812	0.31348	0.226952	0.242123	0.162948
prlC	bp0989	43	37	44	38	26	27	-0.216811	0.0331669	-0.178337	-0.725825	-0.671377	1	0.280215	0.340113	1	1
folD_1	bp0990	253	202	195	205	180	148	-0.324782	-0.375663	-0.303513	-0.49114	-0.77354	0.605617	0.564208	0.42004	0.614084	0.722219
bp0991	bp0991	687	697	589	790	709	594	0.0208486	-0.222042	0.201543	0.0454755	-0.209847	0.0528167	0.492839	0.253652	0.71687	0.889397
bp0992	bp0992	70	66	65	82	66	64	-0.0848889	-0.106915	0.228269	-0.0848889	-0.129283	0.138631	0.357802	0.181052	0.327715	0.326857
aceE_1	bp0993	1229	1176	1448	1718	1683	1305	-0.0635969	0.236577	0.483245	0.45355	0.0865649	0.460766	0.53875	1	0.421074	1
aceF	bp0994	746	710	975	1185	1271	1040	-0.0713566	0.386227	0.66764	0.768716	0.479336	0.181082	0.310684	0.208944	0.0792094	0.197892
lpdA_2	bp0995	469	384	625	665	618	527	-0.288482	0.414268	0.503766	0.398019	0.168215	0.819333	0.295917	0.379798	0.553512	0.942132
flaA	bp0996	24	27	19	34	36	31	0.169925	-0.337035	0.5025	0.584963	0.369234	1	1	0.0582542	0.0266589	1
bp0997	bp0997	28	43	35	30	34	36	0.61891	0.321928	0.0995357	0.280108	0.36257	1	1	1	1	0.0922634
bp0998	bp0998	3	1	1	2	1	1	-1.58496	-1.58496	-0.584963	-1.58496	-1.58496	1	1	1	1	1
tktA	bp0999	215	155	213	180	176	184	-0.472068	-0.0134832	-0.25634	-0.288761	-0.224631	1	0.371778	0.454388	1	0.935827
gap	bp1000	2568	3286	3071	3027	4096	3013	0.355687	0.258063	0.237243	0.673571	0.230555	0.0584931	0.54869	1	0.292919	0.912429
pgk	bp1001	147	162	199	155	157	119	0.140178	0.436952	0.0764521	0.0949484	-0.304855	0.00713792	0.103331	0.232795	0.208211	0.405805
fabI_1	bp1002	19	24	28	30	30	31	0.337035	0.559427	0.658963	0.658963	0.706269	1	1	1	1	1
ackA	bp1003	18	16	26	30	22	22	-0.169925	0.530515	0.736966	0.289507	0.289507	1	1	1	1	1
bp1004	bp1004	48	46	57	64	56	51	-0.0614005	0.247928	0.415037	0.222392	0.0874628	0.265769	0.15609	0.0739203	0.125092	0.169622
bp1005	bp1005	322	334	220	331	332	278	0.0527874	-0.549557	0.0397705	0.0441226	-0.211976	0.0995612	1	0.526676	1	1
bp1006	bp1006	25	31	36	25	15	17	0.31034	0.526069	0	-0.736966	-0.556393	1	1	1	1	1
bp1007	bp1007	29	50	33	32	39	37	0.785875	0.186413	0.142019	0.427421	0.351472	1.22785e-07	1	0.185115	0.0727172	0.106532
bp1008	bp1008	36	62	46	48	60	62	0.784271	0.353637	0.415037	0.736966	0.784271	4.80506e-09	0.11103	0.0724449	0.00742019	0.00611485
bp1009	bp1009	17	17	20	18	12	12	0	0.234465	0.0824622	-0.5025	-0.5025	1	1	1	1	1
bp1010	bp1010	21	20	26	25	17	18	-0.0703893	0.308122	0.251539	-0.304855	-0.222392	1	1	1	1	1
cbpA	bp1011	57	78	60	67	59	60	0.452512	0.0740006	0.233199	0.049753	0.0740006	8.453e-05	0.260328	0.143021	0.223895	0.196601
bp1012	bp1012	74	118	80	96	85	103	0.67319	0.112475	0.375509	0.199938	0.477047	1.0663e-06	0.231012	0.0881709	0.135609	0.0379107
bp1013	bp1013	11	11	12	9	5	6	0	0.125531	-0.289507	-1.1375	-0.874469	1	1	1	1	1
pitA	bp1014	40	27	40	37	32	43	-0.567041	0	-0.112475	-0.321928	0.104337	1	1	0.292634	1	0.198119
mogA	bp1015	66	56	65	46	28	28	-0.237039	-0.0220263	-0.520832	-1.23704	-1.23704	1	0.270835	0.441783	1	1
bp1016	bp1016	88	72	86	70	46	63	-0.289507	-0.0331669	-0.330149	-0.93587	-0.482152	1	0.331821	0.382567	0.975841	0.535245
bp1017	bp1017	25	18	20	25	22	19	-0.473931	-0.321928	0	-0.184425	-0.395929	1	1	1	1	1
bp1018	bp1018	65	77	57	88	72	74	0.244419	-0.189478	0.437064	0.147557	0.187086	0.0023988	0.355017	0.0518675	0.131562	0.106294
infA_1	bp1019	243	250	227	294	223	204	0.0409718	-0.098264	0.27486	-0.123913	-0.252387	0.0901287	0.378576	0.168484	0.372039	0.415532
bp1020	bp1020	24	43	30	25	32	31	0.841302	0.321928	0.0588937	0.415037	0.369234	1	1	1	1	1
fliA	bp1021	1	1	1	3	2	1	0	0	1.58496	1	0	1	1	1	1	1
flhD	bp1022	30	198	167	501	779	557	2.72247	2.47681	4.06178	4.69859	4.21464	5.11349e-228	3.03101e-38	0	0	0
flhC	bp1023	13	45	56	103	104	64	1.79141	2.10692	2.98606	3	2.29956	2.56546e-34	4.99816e-15	1.79671e-64	2.94965e-66	2.83532e-21
motA	bp1024	4	7	9	39	23	18	0.807355	1.16993	3.2854	2.52356	2.16993	1	1	1.14449e-63	1	1
motB	bp1025	1	1	3	15	3	3	0	1.58496	3.90689	1.58496	1.58496	1	1	1	1	1
cheY_1	bp1026	2	2	5	20	5	4	0	1.32193	3.32193	1.32193	1	1	1	1	1	1
cheA	bp1028	3	3	3	15	5	4	0	0	2.32193	0.736966	0.415037	1	1	1	1	1
cheW	bp1029	7	6	7	22	6	6	-0.222392	0	1.65208	-0.222392	-0.222392	1	1	1	1	1
tsr_1	bp1030	1	1	1	5	1	1	0	0	2.32193	0	0	1	1	1	1	1
cheR	bp1031	1	1	1	6	3	1	0	0	2.58496	1.58496	0	1	1	1	1	1
cheB	bp1032	2	1	1	2	2	1	-1	-1	0	0	-1	1	1	1	1	1
cheY_2	bp1033	15	13	19	24	22	26	-0.206451	0.341037	0.678072	0.552541	0.793549	1	1	1	1	1
cheZ	bp1034	6	5	6	8	5	4	-0.263034	0	0.415037	-0.263034	-0.584963	1	1	1	1	1
bp1035	bp1035	77	71	63	70	77	71	-0.117039	-0.289507	-0.137504	0	-0.117039	0.294306	0.496651	0.333508	0.275031	0.30815
bp1036	bp1036	28	20	27	21	13	13	-0.485427	-0.0524674	-0.415037	-1.10692	-1.10692	1	1	1	1	1
lnt	bp1037	47	41	74	47	32	38	-0.197037	0.654865	0	-0.554589	-0.306661	0.448331	0.0356029	0.282491	0.621899	0.439868
corC	bp1038	982	1144	1080	1061	1300	1155	0.220292	0.137236	0.11163	0.404717	0.234098	0.019583	0.618168	0.670268	0.535506	0.681268
bp1039	bp1039	10	5	13	6	6	7	-1	0.378512	-0.736966	-0.736966	-0.514573	1	1	1	1	1
bp1040	bp1040	100	61	95	82	64	71	-0.713119	-0.0740006	-0.286304	-0.643856	-0.494109	0.660515	0.328482	0.384891	0.665003	0.525471
bp1041	bp1041	183	122	201	177	181	189	-0.584963	0.135352	-0.0480943	-0.015854	0.0465426	1	0.299013	0.325623	0.299504	0.265581
bp1042	bp1042	18	6	12	9	6	6	-1.58496	-0.584963	-1	-1.58496	-1.58496	1	1	1	1	1
bp1044	bp1044	79	60	55	66	67	73	-0.39689	-0.522421	-0.259387	-0.237692	-0.113956	1	0.585812	0.35237	0.423474	0.321942
secF	bp1045	357	182	215	332	278	307	-0.971986	-0.731587	-0.104741	-0.360839	-0.217685	0.320059	1	0.376824	0.653393	0.770942
secD	bp1046	177	84	117	155	128	133	-1.07529	-0.597241	-0.191481	-0.467606	-0.412323	0.143104	0.75799	0.42004	0.598211	0.969251
bp1047	bp1047	2549	1540	1441	2600	1893	2494	-0.727001	-0.822861	0.0285802	-0.429257	-0.0314699	1	1	0.744647	1	1
bp1048	bp1048	27	42	31	29	31	33	0.63743	0.199309	0.103093	0.199309	0.289507	1	1	1	1	0.133169
tfdA	bp1049	109	67	76	91	66	70	-0.702095	-0.520257	-0.26039	-0.72379	-0.638901	0.85999	0.605027	0.397244	0.740598	0.641013
queA	bp1050	9	4	9	3	3	4	-1.16993	0	-1.58496	-1.58496	-1.16993	1	1	1	1	1
bp1051	bp1051	18	16	21	17	12	15	-0.169925	0.222392	-0.0824622	-0.584963	-0.263034	1	1	1	1	1
upp	bp1052	225	190	182	174	122	146	-0.243926	-0.305987	-0.370838	-0.883044	-0.623957	0.432803	0.450593	0.449395	0.924755	0.626142
bp1053	bp1053	93	77	59	77	84	87	-0.272372	-0.656516	-0.272372	-0.146841	-0.0962153	0.581757	0.665162	0.369761	0.351409	0.334433
prn	bp1054	845	1	78	458	8	17	-9.72281	-3.43741	-0.883604	-6.72281	-5.63534	0	0.0135507	0.129251	2.57945e-23	3.36549e-05
cysG	bp1055	1	1	1	1	1	1	0	0	0	0	0	1	1	1	1	1
bp1056	bp1056	283	142	231	217	176	186	-0.994911	-0.292909	-0.383107	-0.685227	-0.605499	0.115466	0.511436	0.465871	0.734007	0.617623
bp1057	bp1057	2239	4511	4030	5606	8343	10471	1.01059	0.847925	1.32412	1.89771	2.22547	8.70118e-09	0.0573436	0.00195261	3.72377e-09	4.03888e-15
bp1058	bp1058	2258	3836	3392	3499	3993	3509	0.764557	0.587091	0.631897	0.822428	0.636014	1.91982e-05	0.198826	0.344201	0.0563072	0.11021
bp1059	bp1059	155	211	209	216	229	280	0.444975	0.431235	0.478763	0.563079	0.853159	0.00012311	0.0948706	0.0762895	0.0340588	0.00356559
ubiD	bp1060	65	68	66	59	56	54	0.065095	0.0220263	-0.139725	-0.215013	-0.26748	0.0310157	0.282322	0.326405	0.398654	0.392155
bp1061	bp1061	280	212	308	289	352	417	-0.401363	0.137504	0.0456427	0.330149	0.574621	0.905331	0.292573	0.280715	0.115035	0.0421049
bp1062	bp1062	29	20	26	23	17	23	-0.536053	-0.157541	-0.334419	-0.770518	-0.334419	1	1	1	1	1
bp1063	bp1063	2	1	2	2	2	3	-1	0	0	0	0.584963	1	1	1	1	1
maeB_1	bp1064	146	183	163	161	153	157	0.325875	0.158904	0.141092	0.0675633	0.104796	0.00195126	0.325062	0.294389	0.535506	0.412611
bp1065	bp1065	70	61	54	64	54	62	-0.198546	-0.374396	-0.129283	-0.374396	-0.175087	0.421733	0.517684	0.323351	0.499628	0.35297
bp1066	bp1066	173	142	141	169	141	165	-0.284881	-0.295077	-0.0337488	-0.295077	-0.068306	0.824992	0.473474	0.28963	0.463024	0.298754
bp1067	bp1067	27	42	29	24	34	33	0.63743	0.103093	-0.169925	0.332575	0.289507	1	1	1	1	0.103916
pstB	bp1068	145	144	94	139	101	135	-0.00998409	-0.62532	-0.060968	-0.521698	-0.103093	0.0729151	0.667183	0.30188	0.606192	0.312429
pstA	bp1069	39	30	29	38	36	35	-0.378512	-0.427421	-0.0374747	-0.115477	-0.156119	1	1	0.253744	0.312834	0.312429
pstC	bp1070	51	38	39	46	46	47	-0.424498	-0.387023	-0.148863	-0.148863	-0.117836	1	0.511774	0.297022	0.339467	0.306064
pstS	bp1071	81	62	90	58	107	91	-0.385654	0.152003	-0.481869	0.401617	0.167945	1	0.226185	0.432446	0.075047	0.16338
ppk	bp1072	62	92	65	53	71	68	0.569366	0.0681715	-0.226276	0.195551	0.133267	2.19594e-06	0.282583	0.374909	0.161566	0.174656
ppx	bp1073	82	93	82	70	71	91	0.181607	0	-0.228269	-0.207805	0.150243	0.00552117	0.308577	0.371225	0.412169	0.166763
bp1074	bp1074	114	420	223	116	237	201	1.88136	0.96801	0.025091	1.05585	0.818162	1.56732e-61	0.00200891	0.253331	0.000241792	0.00399359
glmM	bp1075	136	147	173	147	87	116	0.11221	0.347165	0.11221	-0.644519	-0.229482	0.0132189	0.15609	0.222088	0.693485	0.364336
folP	bp1076	226	247	266	227	202	218	0.128188	0.235103	0.00636952	-0.161967	-0.0519946	0.0122268	0.214302	0.270567	0.383294	0.268799
ftsH	bp1077	1140	1334	1395	1369	1329	1422	0.226725	0.291231	0.264089	0.221307	0.318888	0.285677	0.483616	1	0.791142	0.599342
rrmJ	bp1078	187	164	212	246	272	310	-0.189342	0.181026	0.39562	0.540568	0.72923	0.367764	0.228033	0.11011	0.0416385	0.0109166
bp1079	bp1079	38	42	50	40	42	46	0.14439	0.395929	0.0740006	0.14439	0.275634	1	0.0888865	0.187343	0.144212	0.0836195
bp1080	bp1080	20	31	24	16	26	29	0.632268	0.263034	-0.321928	0.378512	0.536053	1	1	1	1	1
bp1081	bp1081	1	1	1	3	2	3	0	0	1.58496	1	1.58496	1	1	1	1	1
bp1083	bp1083	244	288	202	265	293	278	0.239188	-0.272526	0.119111	0.26402	0.188204	0.00321226	0.488424	0.22517	0.132931	0.14704
thrB	bp1084	51	36	45	50	53	58	-0.5025	-0.180572	-0.0285692	0.0554951	0.185556	0.968458	0.374154	0.241754	0.19659	0.121312
bp1085	bp1085	86	75	104	83	69	77	-0.197446	0.274175	-0.0512253	-0.31774	-0.159478	0.421715	0.15609	0.287431	0.458007	0.327069
bp1086	bp1086	31	60	36	37	45	58	0.952694	0.215729	0.255257	0.537657	0.903785	7.10068e-12	1	0.157071	0.0577156	0.00218208
bp1087	bp1087	2394	4443	2633	4603	4920	4485	0.892111	0.137284	0.943151	1.03924	0.905685	7.06145e-07	0.40882	0.0471681	0.0125135	0.0273949
bp1088	bp1088	126	168	185	189	184	200	0.415037	0.554102	0.584963	0.546282	0.666576	7.66128e-05	0.0577471	0.046907	0.0346127	0.012933
bp1089	bp1089	142	163	209	184	142	133	0.198981	0.557612	0.373815	0	-0.0944647	0.0109565	0.0429293	0.100727	0.248741	0.284027
bp1090	bp1090	128	163	187	203	228	234	0.348728	0.546894	0.665336	0.83289	0.870365	0.000451648	0.0705815	0.0360348	0.00498501	0.00320724
bp1091	bp1091	212	309	310	527	490	545	0.543543	0.548204	1.31374	1.20872	1.36219	3.52847e-06	0.0583396	2.17862e-05	2.11128e-05	9.86428e-07
bp1092	bp1092	68	66	67	71	50	59	-0.0430687	-0.0213737	0.0622843	-0.443607	-0.20482	0.0876328	0.361027	0.253652	0.572606	0.360392
bp1093	bp1093	28	45	31	25	34	39	0.684498	0.146841	-0.163499	0.280108	0.478047	1.5866e-06	1	1	1	0.028958
livG_1	bp1094	3	8	7	5	8	8	1.41504	1.22239	0.736966	1.41504	1.41504	1	1	1	1	1
livH_1	bp1095	1	1	1	1	1	1	0	0	0	0	0	1	1	1	1	1
livM_1	bp1096	1	1	1	1	3	1	0	0	0	1.58496	0	1	1	1	1	1
livK	bp1097	5	5	6	8	11	10	0	0.263034	0.678072	1.1375	1	1	1	1	1	1
livF_1	bp1098	1	1	1	1	1	1	0	0	0	0	0	1	1	1	1	1
bp1099	bp1099	1	1	1	2	2	2	0	0	1	1	1	1	1	1	1	1
bp1100	bp1100	1	1	1	1	1	1	0	0	0	0	0	1	1	1	1	1
bp1101	bp1101	10	6	10	7	6	5	-0.736966	0	-0.514573	-0.736966	-1	1	1	1	1	1
lysS	bp1102	302	227	280	290	235	210	-0.411856	-0.109122	-0.0584956	-0.361888	-0.524159	0.898931	0.420773	0.372905	1	1
bp1103	bp1103	46	37	67	68	74	64	-0.314109	0.542527	0.563901	0.685891	0.476438	1	0.0447243	0.0401383	0.0130972	0.0431758
prfB	bp1104	939	738	1044	1093	1130	1216	-0.347504	0.152925	0.219096	0.267126	0.372946	0.690005	0.447343	0.791408	0.656829	0.249134
recJ	bp1105	22	15	18	17	7	9	-0.552541	-0.289507	-0.371969	-1.65208	-1.28951	1	1	1	1	1
bp1106	bp1106	4	3	3	3	2	3	-0.415037	-0.415037	-0.415037	-1	-0.415037	1	1	1	1	1
lolC	bp1107	94	59	88	83	54	75	-0.671946	-0.0951572	-0.179549	-0.799701	-0.32577	0.978164	0.347854	0.352927	0.770375	0.448668
lolD	bp1108	62	45	72	48	22	28	-0.462343	0.215729	-0.369234	-1.49476	-1.14684	1	0.158691	0.364312	1	1
bp1109	bp1109	11	9	16	13	7	9	-0.289507	0.540568	0.241008	-0.652077	-0.289507	1	1	1	1	1
sphB3	bp1110	3	2	5	3	2	3	-0.584963	0.736966	0	-0.584963	0	1	1	1	1	1
bp1111	bp1111	1	1	1	1	1	1	0	0	0	0	0	1	1	1	1	1
bipA	bp1112	677	321	6115	3973	1670	5767	-1.07658	3.17512	2.553	1.30262	3.09059	0.340777	6.42047e-34	9.01683e-12	0.0434017	2.85124e-29
bp1113	bp1113	12	14	62	30	19	49	0.222392	2.36923	1.32193	0.662965	2.02975	1	9.40806e-37	1	1	4.73475e-18
bp1114	bp1114	28	41	34	25	34	37	0.550197	0.280108	-0.163499	0.280108	0.402098	1	1	1	1	0.0708616
bp1115	bp1115	49	44	54	50	47	62	-0.155278	0.140178	0.0291463	-0.060121	0.339486	0.524539	0.193435	0.208934	0.252373	0.0612251
bp1116	bp1116	156	168	244	198	181	162	0.106915	0.645335	0.343954	0.214444	0.0544478	0.0146827	0.0373995	0.130448	0.155868	0.221102
greB	bp1117	237	248	358	292	319	281	0.0654531	0.595073	0.301081	0.428669	0.245683	0.0260806	0.0497612	0.146272	0.0698819	0.123931
bp1118	bp1118	65	44	30	42	38	37	-0.562936	-1.11548	-0.63005	-0.77444	-0.812914	0.799159	1	0.539242	0.746354	0.683258
fim2	bp1119	5071	71	303	1805	170	193	-6.15831	-4.06488	-1.49027	-4.89866	-4.7156	0	4.03568e-05	0.00507442	7.935e-10	2.4279e-30
maeB_2	bp1120	1722	2387	2668	2800	2926	2354	0.471113	0.631674	0.701342	0.764845	0.451029	0.0122691	0.325062	0.617482	0.208464	0.33421
aceE_2	bp1121	11	17	14	10	13	11	0.628031	0.347923	-0.137504	0.241008	0	1	1	1	1	1
bp1122	bp1122	33	24	22	28	35	22	-0.459432	-0.584963	-0.237039	0.0848889	-0.584963	1	1	1	0.176418	1
bp1123	bp1123	79	50	70	72	62	68	-0.659925	-0.174498	-0.133856	-0.349584	-0.216318	1	0.405431	0.324816	0.494857	0.350705
sucA	bp1124	1743	1922	1502	1897	1954	1380	0.141036	-0.214688	0.122147	0.164858	-0.336904	0.0530781	0.718303	1	0.626981	1
odhB	bp1125	1214	1639	1365	1757	1974	1691	0.433047	0.169133	0.533346	0.701354	0.478108	0.0140044	0.465078	0.363093	0.14381	0.249134
odhL	bp1126	589	670	662	724	677	602	0.185893	0.168564	0.297722	0.200888	0.0314959	0.0269038	0.575268	0.500596	0.996788	1
bp1127	bp1127	178	180	167	195	206	184	0.0161197	-0.0920291	0.131597	0.210767	0.0478285	0.0484116	0.391118	0.22777	0.159465	0.220364
fabG_3	bp1128	2	2	5	3	3	4	0	1.32193	0.584963	0.584963	1	1	1	1	1	1
bp1129	bp1129	32	21	28	39	26	35	-0.607683	-0.192645	0.285402	-0.29956	0.129283	1	1	0.125168	1	0.162838
bp1130	bp1130	27	45	29	29	34	33	0.736966	0.103093	0.103093	0.332575	0.289507	4.12436e-07	1	1	1	0.145256
bp1131	bp1131	18	21	26	38	28	35	0.222392	0.530515	1.078	0.63743	0.959358	1	1	0.000206377	1	0.000438577
bp1132	bp1132	5	4	7	8	5	7	-0.321928	0.485427	0.678072	0	0.485427	1	1	1	1	1
bp1134	bp1134	25	40	26	28	33	29	0.678072	0.0565835	0.163499	0.400538	0.214125	1	1	1	1	1
tauD	bp1135	46	89	72	76	119	97	0.952171	0.646363	0.724366	1.37126	1.07635	1.2566e-12	0.0429115	0.0185751	1.4158e-06	0.000403184
fecI	bp1136	2	1	1	1	1	1	-1	-1	-1	-1	-1	1	1	1	1	1
fecR	bp1137	1	1	1	1	1	1	0	0	0	0	0	1	1	1	1	1
bfrH	bp1138	1	1	2	1	1	1	0	1	0	0	0	1	1	1	1	1
bp1139	bp1139	1	1	1	1	1	1	0	0	0	0	0	1	1	1	1	1
bp1140	bp1140	1	1	1	1	1	1	0	0	0	0	0	1	1	1	1	1
bp1141	bp1141	1	1	1	1	1	1	0	0	0	0	0	1	1	1	1	1
bp1142	bp1142	30	54	35	31	34	43	0.847997	0.222392	0.0473057	0.180572	0.519374	9.59315e-10	1	0.232648	1	0.0405046
trpS	bp1143	107	135	123	125	108	120	0.335349	0.201048	0.224317	0.0134205	0.165424	0.000328935	0.217212	0.170225	0.261112	0.151151
tex	bp1144	164	65	87	87	58	54	-1.33518	-0.914609	-0.914609	-1.49957	-1.60266	0.00953846	1	1	1	1
bp1145	bp1145	58	51	57	48	38	41	-0.185556	-0.025091	-0.273018	-0.610053	-0.500429	0.330404	0.321405	0.403159	0.675579	0.562988
bp1146	bp1146	707	420	490	563	469	482	-0.751321	-0.528928	-0.328575	-0.592122	-0.552677	1	0.682294	0.530708	1	1
rluD	bp1147	97	53	92	71	38	57	-0.871992	-0.0763509	-0.450166	-1.35199	-0.767023	0.12441	0.335264	0.449873	1	0.692103
bp1148	bp1148	18	13	17	20	20	22	-0.469485	-0.0824622	0.152003	0.152003	0.289507	1	1	1	1	1
phbC	bp1149	161	190	121	150	125	129	0.238939	-0.412054	-0.102098	-0.365133	-0.31969	0.00346486	0.610207	0.348983	0.530702	0.426233
fabG_4	bp1150	537	1110	601	832	862	652	1.04757	0.162443	0.631661	0.682766	0.27995	1.26528e-11	0.282322	0.0752243	0.0579816	0.30812
bp1151	bp1151	1420	2309	1399	2604	3020	2781	0.701377	-0.021495	0.874839	1.08866	0.969713	6.57375e-05	0.955127	0.166783	0.013709	0.026756
bp1152	bp1152	1805	960	528	1193	654	499	-0.910893	-1.77339	-0.597405	-1.46464	-1.85489	0.704355	1	1	0.0504974	0.00903093
bp1153	bp1153	605	297	166	374	210	146	-1.02647	-1.86575	-0.693897	-1.52655	-2.05097	0.0894105	1	0.668972	1	1
bp1154	bp1154	173	69	56	87	44	36	-1.3261	-1.62727	-0.991685	-1.9752	-2.2647	0.000120632	1	0.791958	1	1
bp1155	bp1155	50	17	20	33	19	17	-1.55639	-1.32193	-0.599462	-1.39593	-1.55639	2.36116e-08	1	0.528299	1	1
bp1156	bp1156	22	5	10	15	7	9	-2.1375	-1.1375	-0.552541	-1.65208	-1.28951	1	1	1	1	1
bp1157	bp1157	25	40	29	25	31	32	0.678072	0.214125	0	0.31034	0.356144	1	1	1	1	0.122043
bp1158	bp1158	4	7	11	2	5	6	0.807355	1.45943	-1	0.321928	0.584963	1	1	1	1	1
bp1159	bp1159	2	1	1	1	1	1	-1	-1	-1	-1	-1	1	1	1	1	1
bp1160	bp1160	9	4	5	5	3	4	-1.16993	-0.847997	-0.847997	-1.58496	-1.16993	1	1	1	1	1
bp1161	bp1161	4	2	3	2	2	3	-1	-0.415037	-1	-1	-0.415037	1	1	1	1	1
bp1162	bp1162	7	7	12	7	10	9	0	0.777608	0	0.514573	0.36257	1	1	1	1	1
bp1163	bp1163	5	3	7	4	3	4	-0.736966	0.485427	-0.321928	-0.736966	-0.321928	1	1	1	1	1
bp1164	bp1164	1	1	2	1	1	1	0	1	0	0	0	1	1	1	1	1
bp1165	bp1165	116	53	134	192	182	149	-1.13006	0.208108	0.726982	0.649814	0.361188	0.0156698	0.230705	0.0265463	0.0199977	0.0797508
bp1165A	bp1165A	62	31	67	112	128	97	-1	0.111893	0.853159	1.0458	0.645717	0.154805	0.318351	0.016005	0.00180817	0.0391959
ldcA_1	bp1166	2	2	1	2	2	2	0	-1	0	0	0	1	1	1	1	1
bp1167	bp1167	8	4	9	8	2	5	-1	0.169925	0	-2	-0.678072	1	1	1	1	1
bp1168	bp1168	151	168	140	142	132	120	0.153913	-0.109122	-0.0886576	-0.194011	-0.331514	0.00703893	0.371778	0.318276	0.401461	0.444383
bp1169	bp1169	3	2	2	2	3	5	-0.584963	-0.584963	-0.584963	0	0.736966	1	1	1	1	1
bp1170	bp1170	2	1	3	2	1	1	-1	0.584963	0	-1	-1	1	1	1	1	1
bp1171	bp1171	8	4	7	5	4	3	-1	-0.192645	-0.678072	-1	-1.41504	1	1	1	1	1
bp1172	bp1172	10	7	18	10	18	16	-0.514573	0.847997	0	0.847997	0.678072	1	1	1	1	1
bp1174	bp1174	2	1	3	1	2	2	-1	0.584963	-1	0	0	1	1	1	1	1
bp1175	bp1175	3335	1695	1001	2090	1251	1330	-0.976401	-1.73624	-0.674184	-1.4146	-1.32626	0.501367	0.416605	1	0.0289129	0.0630288
astE	bp1176	55	30	43	39	34	31	-0.874469	-0.355095	-0.495957	-0.693897	-0.827163	0.0283407	0.511436	0.461548	0.706311	0.729271
bp1177	bp1177	24	40	29	26	32	34	0.736966	0.273018	0.115477	0.415037	0.5025	1	1	1	1	0.0682479
bp1178	bp1178	12	9	20	12	10	13	-0.415037	0.736966	0	-0.263034	0.115477	1	1	1	1	1
bp1180	bp1180	115	67	115	97	111	106	-0.779401	0	-0.245577	-0.0510742	-0.11757	0.42092	0.294612	0.376824	0.30294	0.313089
glnQ_1	bp1181	140	83	127	107	51	66	-0.754244	-0.140598	-0.387816	-1.45686	-1.08489	0.525965	0.366379	0.442848	1	1
bp1182	bp1182	32	18	29	31	30	23	-0.830075	-0.142019	-0.0458037	-0.0931094	-0.476438	1	1	0.22777	1	1
bp1183	bp1183	24	13	18	15	16	13	-0.884523	-0.415037	-0.678072	-0.584963	-0.884523	1	1	1	1	1
bp1184	bp1184	54	32	47	45	55	32	-0.754888	-0.200299	-0.263034	0.0264722	-0.754888	0.45156	0.365351	0.331642	0.208459	0.635332
aspC	bp1185	7	4	13	3	6	2	-0.807355	0.893085	-1.22239	-0.222392	-1.80735	1	1	1	1	1
bp1186	bp1186	7	3	16	5	10	5	-1.22239	1.19265	-0.485427	0.514573	-0.485427	1	1	1	1	1
bp1188	bp1188	5	3	10	3	3	4	-0.736966	1	-0.736966	-0.736966	-0.321928	1	1	1	1	1
bp1188A	bp1188A	8	6	8	9	5	5	-0.415037	0	0.169925	-0.678072	-0.678072	1	1	1	1	1
bp1189	bp1189	473	484	409	234	295	215	0.0331669	-0.209739	-1.01533	-0.681125	-1.1375	0.0426616	0.46164	0.995804	0.734163	1
bp1190	bp1190	15	15	24	21	34	33	0	0.678072	0.485427	1.18057	1.1375	1	1	1	1	0.00232595
bp1191	bp1191	27	35	49	40	46	50	0.374396	0.859822	0.567041	0.768674	0.888969	1	0.00711507	0.0407916	0.00683033	0.00188268
bp1192	bp1192	87	174	163	59	103	85	1	0.905785	-0.5603	0.243557	-0.0335526	1.35997e-12	0.00500652	1	0.136757	0.265133
bp1193	bp1193	188	437	389	177	304	197	1.2169	1.04904	-0.0869833	0.693339	0.067463	7.89128e-22	0.000251428	0.251499	0.00766335	0.162554
bp1194	bp1194	127	109	159	80	81	79	-0.2205	0.324198	-0.666757	-0.648835	-0.684904	0.586246	0.150299	0.552291	0.677633	0.66624
bp1195	bp1195	22	21	32	17	12	24	-0.0671142	0.540568	-0.371969	-0.874469	0.125531	1	1	1	1	1
bp1196	bp1196	42	39	53	42	39	33	-0.106915	0.335603	0	-0.106915	-0.347923	1	0.116196	0.242245	0.30587	0.410348
btr	bp1197	502	651	598	648	762	638	0.37497	0.252458	0.368306	0.602104	0.345869	0.000854914	0.250277	0.185115	0.0921998	0.23254
clpB	bp1198	510	965	832	633	1057	859	0.920032	0.706086	0.311708	1.05141	0.752161	9.96607e-06	0.177919	1	0.0256839	0.0951944
bp1199	bp1199	25	42	27	20	31	30	0.748461	0.111031	-0.321928	0.31034	0.263034	1	1	1	1	1
bapB	bp1200	324	16	11	23	12	11	-4.33985	-4.88042	-3.81629	-4.75489	-4.88042	0	0.12294	1.18046e-11	0.0968574	0.0936951
tcfA	bp1201	1772	1	3	67	1	1	-10.7912	-9.2062	-4.72507	-10.7912	-10.7912	0	6.01149e-133	3.10126e-31	1.53614e-156	0
bp1202	bp1202	58	97	107	117	95	101	0.741932	0.883486	1.01238	0.711875	0.80023	1.93466e-09	0.00240969	0.000555116	0.0062403	0.00220341
bp1203	bp1203	237	22	52	75	52	51	-3.42931	-2.1883	-1.65992	-2.1883	-2.21632	3.38592e-268	1	1	0.961638	0.897541
bp1204	bp1204	326	43	59	99	86	85	-2.92246	-2.46609	-1.71937	-1.92246	-1.93934	9.11468e-144	0.930325	1	1	1
bp1205	bp1205	260	31	69	89	47	53	-3.06817	-1.91384	-1.54663	-2.46778	-2.29445	1.85093e-133	1	1	1	1
bp1206	bp1206	5	4	6	2	4	5	-0.321928	0.263034	-1.32193	-0.321928	0	1	1	1	1	1
bp1207	bp1207	6	3	6	4	5	4	-1	0	-0.584963	-0.263034	-0.584963	1	1	1	1	1
bp1208	bp1208	6	4	8	5	6	3	-0.584963	0.415037	-0.263034	0	-1	1	1	1	1	1
bp1209	bp1209	1	1	1	1	1	1	0	0	0	0	0	1	1	1	1	1
apbE	bp1210	1	1	1	1	1	1	0	0	0	0	0	1	1	1	1	1
bp1211	bp1211	52	23	29	22	18	11	-1.17688	-0.842459	-1.24101	-1.53051	-2.24101	0.00534769	0.733377	0.887591	1	1
bp1212	bp1212	6	3	2	3	2	1	-1	-1.58496	-1	-1.58496	-2.58496	1	1	1	1	1
bp1213	bp1213	3	1	1	1	1	1	-1.58496	-1.58496	-1.58496	-1.58496	-1.58496	1	1	1	1	1
nodI	bp1214	14	12	13	9	7	6	-0.222392	-0.106915	-0.63743	-1	-1.22239	1	1	1	1	1
nodJ	bp1215	4	3	3	3	2	2	-0.415037	-0.415037	-0.415037	-1	-1	1	1	1	1	1
bp1216	bp1216	145	208	203	161	151	139	0.520531	0.485427	0.151008	0.0584956	-0.060968	1.33893e-05	0.0766164	0.212375	0.241676	0.294683
ccrB	bp1217	168	294	266	294	334	310	0.807355	0.662965	0.807355	0.991387	0.883807	5.40784e-09	0.0356029	0.014009	0.00124642	0.00372953
bp1218	bp1218	6	4	5	4	2	3	-0.584963	-0.263034	-0.584963	-1.58496	-1	1	1	1	1	1
bp1219	bp1219	81	53	83	70	55	62	-0.61193	0.0351894	-0.210567	-0.55849	-0.385654	0.653002	0.31817	0.349001	0.643115	0.503181
bp1220	bp1220	47	31	52	46	42	50	-0.600393	0.145851	-0.0310269	-0.162271	0.0892673	0.964137	0.195573	0.225854	0.308306	0.152887
dadX	bp1221	71	60	81	71	50	64	-0.242857	0.190103	0	-0.505891	-0.149747	0.622421	0.215843	0.275529	0.592849	0.336133
bp1222	bp1222	225	320	379	244	381	369	0.508147	0.752273	0.116956	0.759866	0.713696	7.54267e-06	0.0160086	0.209933	0.00710678	0.00875291
bp1223	bp1223	7	7	7	8	7	9	0	0	0.192645	0	0.36257	1	1	1	1	1
bp1224	bp1224	26	42	30	30	34	30	0.691878	0.206451	0.206451	0.387023	0.206451	1	1	1	1	1
bp1225	bp1225	23	14	26	29	21	26	-0.716207	0.176878	0.334419	-0.131245	0.176878	1	1	1	1	1
bp1226	bp1226	4	1	2	2	2	2	-2	-1	-1	-1	-1	1	1	1	1	1
radA	bp1227	57	69	76	47	52	51	0.275634	0.415037	-0.278301	-0.13245	-0.160465	0.00314941	0.107205	0.359977	0.368526	0.347401
bp1228	bp1228	29	31	42	34	41	47	0.0962153	0.534336	0.229482	0.499571	0.696608	1	0.0406715	0.138878	0.0317326	0.0077911
bp1229	bp1229	337	615	923	368	674	606	0.867838	1.45358	0.126957	1	0.846569	1.69863e-10	5.16314e-07	0.226744	0.000901153	0.00453429
norM	bp1230	13	9	12	9	7	6	-0.530515	-0.115477	-0.530515	-0.893085	-1.11548	1	1	1	1	1
bp1231	bp1231	25	15	22	20	18	20	-0.736966	-0.184425	-0.321928	-0.473931	-0.321928	1	1	1	1	1
rpmE2	bp1232	1545	860	1159	1334	1266	1408	-0.845198	-0.414726	-0.211848	-0.287329	-0.13396	0.636483	0.618284	0.42403	1	0.730345
bp1233	bp1233	93	121	92	105	117	105	0.379704	-0.0155969	0.175087	0.331206	0.175087	0.000388529	0.321636	0.202642	0.102784	0.16461
bp1234	bp1234	88	84	106	103	110	113	-0.0671142	0.268489	0.227069	0.321928	0.360747	0.265764	0.160839	0.153015	0.100159	0.079046
radC	bp1235	1	1	1	1	1	1	0	0	0	0	0	1	1	1	1	1
fkpB	bp1236	378	406	502	487	518	514	0.103093	0.409301	0.365536	0.454566	0.443382	0.0118525	0.114749	0.11487	0.0557663	0.0513455
ispH	bp1237	121	101	152	127	104	110	-0.260652	0.329064	0.0698214	-0.218424	-0.137504	0.62374	0.154849	0.250503	0.418268	0.336832
bp1238	bp1238	234	302	291	297	292	286	0.36804	0.314511	0.343954	0.31946	0.289507	0.000172372	0.15609	0.121294	0.1007	0.1005
bp1239	bp1239	61	73	97	76	58	33	0.259087	0.669176	0.31719	-0.0727563	-0.886343	0.00161157	0.0122015	0.0783603	0.232859	0.668716
bp1240	bp1240	30	21	40	17	40	30	-0.514573	0.415037	-0.819428	0.415037	0	1	1	1	0.0771457	1
bp1241	bp1241	457	770	1103	429	475	513	0.752664	1.27117	-0.0912165	0.0557333	0.166765	1.27989e-07	0.000186216	0.351601	0.296715	0.245593
bp1242	bp1242	98	252	223	154	148	169	1.36257	1.18619	0.652077	0.594744	0.78617	7.6008e-26	8.20956e-05	0.0277732	0.0250246	0.00518799
bp1243	bp1243	95	70	126	88	116	120	-0.440573	0.407424	-0.110424	0.288125	0.337035	1	0.110803	0.322099	0.11726	0.089041
bp1244	bp1244	150	89	147	119	115	111	-0.753085	-0.0291463	-0.334001	-0.383329	-0.434403	1	0.384165	0.440277	0.538863	0.502098
bp1245	bp1245	613	366	573	556	687	739	-0.744043	-0.0973519	-0.140802	0.164423	0.269687	1	0.445246	0.387278	0.367891	0.207564
nusA	bp1246	1169	569	840	968	894	952	-1.03877	-0.476814	-0.272196	-0.386928	-0.296241	0.429117	1	0.688212	1	1
infB	bp1247	810	322	499	665	569	559	-1.33086	-0.698882	-0.284568	-0.509493	-0.535074	0.0882919	1	0.917568	1	0.883945
rbfA	bp1248	1119	581	695	1138	1256	1396	-0.9456	-0.687125	0.0242905	0.166626	0.319089	0.340777	0.804032	0.337387	0.546572	0.348883
truB	bp1249	394	150	260	300	211	246	-1.39323	-0.599684	-0.393233	-0.900953	-0.679537	0.000523135	0.743966	0.486795	0.964196	0.649287
typA	bp1250	681	254	425	539	406	402	-1.42283	-0.680192	-0.33737	-0.746175	-0.760459	0.0178309	0.976299	1	0.483546	0.374711
bp1251	bp1251	58	1	2	6	1	1	-5.85798	-4.85798	-3.27302	-5.85798	-5.85798	0	0.610609	0.000746214	0.506968	0.451087
bp1252	bp1252	133	9	9	17	9	7	-3.88536	-3.88536	-2.96782	-3.88536	-4.24793	6.90178e-303	0.636085	0.000206377	0.608733	0.508055
bp1253	bp1253	318	259	217	227	264	255	-0.296075	-0.551332	-0.486334	-0.268489	-0.31853	0.515039	0.658568	0.530901	0.467462	0.429651
polA	bp1254	97	71	62	64	59	67	-0.450166	-0.645717	-0.599913	-0.71727	-0.533824	1	0.757124	0.599618	0.767324	0.566564
bp1255	bp1255	62	102	93	66	89	107	0.718229	0.584963	0.0901978	0.521537	0.787271	5.56409e-08	0.0392467	0.208426	0.0382778	0.00544376
bp1256	bp1256	52	116	106	46	76	65	1.15754	1.02748	-0.176878	0.547488	0.321928	4.6563e-19	0.000441249	0.296498	0.0265907	0.0702282
bp1257	bp1257	19	15	20	17	15	16	-0.341037	0.0740006	-0.160465	-0.341037	-0.247928	1	1	1	1	1
sdaA	bp1258	51	72	66	47	64	66	0.4975	0.371969	-0.117836	0.327575	0.371969	5.13773e-05	0.139276	0.314551	0.117718	0.0886876
bp1259	bp1259	2180	1627	1746	2246	2142	1882	-0.422114	-0.320275	0.0430298	-0.0253697	-0.212062	0.983463	1	1	1	1
glnE	bp1260	28	28	31	25	21	19	0	0.146841	-0.163499	-0.415037	-0.559427	1	1	1	1	1
bp1261	bp1261	21	16	17	19	13	19	-0.392317	-0.304855	-0.14439	-0.691878	-0.14439	1	1	1	1	1
rho	bp1262	1337	1168	1281	1205	1556	1441	-0.194959	-0.061729	-0.149966	0.218843	0.108071	0.662227	0.623875	0.877809	0.54953	0.748633
trxA	bp1263	2572	3131	2874	2722	3493	3528	0.283733	0.160169	0.0817764	0.441576	0.45596	0.00741832	0.381284	1	0.208211	0.174075
parE	bp1264	250	202	209	197	153	153	-0.307573	-0.258425	-0.343732	-0.708396	-0.708396	0.599125	0.51737	0.526676	1	1
bp1265	bp1265	33	25	23	21	15	15	-0.400538	-0.520832	-0.652077	-1.1375	-1.1375	1	1	1	1	1
parC	bp1266	124	85	107	105	73	73	-0.544805	-0.212729	-0.239951	-0.764372	-0.764372	1	0.508355	0.422048	0.79371	0.693565
bp1267	bp1267	17	9	16	14	15	17	-0.917538	-0.0874628	-0.280108	-0.180572	0	1	1	1	1	1
bp1268	bp1268	30	45	31	31	34	32	0.584963	0.0473057	0.0473057	0.180572	0.0931094	1.14052e-05	1	0.119459	1	0.0901734
bp1269	bp1269	22	27	23	35	38	59	0.295456	0.0641303	0.669851	0.788496	1.42321	1	1	0.0188508	0.0062403	1.27566e-07
bp1270	bp1270	1	1	1	1	1	1	0	0	0	0	0	1	1	1	1	1
bp1271	bp1271	2	1	2	1	1	1	-1	0	-1	-1	-1	1	1	1	1	1
bp1272	bp1272	1	1	1	1	1	1	0	0	0	0	0	1	1	1	1	1
livF_2	bp1273	177	153	112	158	128	114	-0.210218	-0.660251	-0.163825	-0.467606	-0.634716	0.402789	0.685264	0.349001	0.574087	0.639695
livG_2	bp1274	159	121	107	143	106	96	-0.39402	-0.571416	-0.153012	-0.584963	-0.72792	1	0.635753	0.348461	0.650209	0.693747
livM_2	bp1275	92	62	55	71	54	62	-0.569366	-0.742202	-0.373815	-0.768674	-0.569366	1	0.743987	0.452561	0.749691	0.594776
livH_2	bp1276	107	87	65	97	84	84	-0.298523	-0.719099	-0.141554	-0.34915	-0.34915	0.717524	0.71036	0.326511	0.483057	0.442454
livJ_1	bp1277	351	412	293	380	331	257	0.231173	-0.26057	0.114528	-0.0846398	-0.449703	0.00518495	0.529567	0.291062	0.810867	1
bp1278	bp1278	31	46	31	28	39	41	0.569366	0	-0.146841	0.331206	0.403356	1.19478e-05	1	1	0.0547007	0.0468676
bp1279	bp1279	90	83	99	81	67	71	-0.116814	0.137504	-0.152003	-0.425764	-0.342106	0.422073	0.224275	0.307333	0.522884	0.432692
proC	bp1280	8	6	8	5	5	7	-0.415037	0	-0.678072	-0.678072	-0.192645	1	1	1	1	1
ugpB_1	bp1281	458	526	359	476	447	386	0.199715	-0.351364	0.055614	-0.0350728	-0.246747	0.0162936	0.874656	0.324816	1	1
ugpA	bp1282	43	43	25	41	40	39	0	-0.782409	-0.0687128	-0.104337	-0.140863	1	1	0.252651	0.291566	0.288855
ugpE	bp1283	46	45	32	40	37	38	-0.0317089	-0.523562	-0.201634	-0.314109	-0.275634	0.254556	0.55962	0.309799	0.40422	0.34806
ugpC	bp1284	67	73	41	60	53	49	0.123735	-0.708537	-0.159199	-0.338169	-0.451379	0.0344544	0.745233	0.331166	0.508751	0.538115
livJ_2	bp1285	1047	1365	1059	1193	1143	1065	0.38264	0.0164411	0.188333	0.126564	0.024592	0.0040055	0.589204	1	0.900914	0.759303
bp1286	bp1286	1	2	1	2	2	2	1	0	1	1	1	1	1	1	1	1
bp1287	bp1287	23	38	27	23	31	28	0.724366	0.231326	0	0.430634	0.283793	1	1	1	1	1
bp1288	bp1288	9	7	11	15	10	10	-0.36257	0.289507	0.736966	0.152003	0.152003	1	1	1	1	1
bp1289	bp1289	23	15	26	10	8	9	-0.616671	0.176878	-1.20163	-1.52356	-1.35364	1	1	1	1	1
bp1290	bp1290	84	75	106	77	54	52	-0.163499	0.335603	-0.125531	-0.63743	-0.691878	0.622442	0.100595	0.267473	0.605885	0.603727
bp1291	bp1291	67	60	81	60	37	36	-0.159199	0.273761	-0.159199	-0.856636	-0.896164	0.855373	0.146609	0.301244	0.774522	0.76037
bp1292	bp1292	112	116	154	104	167	97	0.0506261	0.459432	-0.106915	0.576349	-0.207442	0.0435587	0.0791662	0.310666	0.0277545	0.352312
lldD_2	bp1293	2	1	1	1	1	1	-1	-1	-1	-1	-1	1	1	1	1	1
psd	bp1294	54	31	34	44	29	38	-0.800691	-0.667425	-0.295456	-0.896907	-0.50696	0.109652	0.660931	0.347586	0.784995	0.52271
bp1295	bp1295	27	41	38	49	51	41	0.602665	0.49304	0.859822	0.917538	0.602665	1	1	0.00601728	0.00218013	0.0226156
bp1296	bp1296	101	107	99	83	77	61	0.0832555	-0.0288549	-0.283172	-0.391425	-0.727474	0.0418779	0.32811	0.381164	0.519464	0.682173
bp1297	bp1297	35	48	39	32	33	28	0.455679	0.156119	-0.129283	-0.0848889	-0.321928	0.000859354	1	0.310666	1	1
bp1298	bp1298	57	83	62	49	39	34	0.542149	0.121306	-0.21818	-0.547488	-0.745427	5.27282e-06	0.214424	0.300203	0.56023	0.635332
bp1299	bp1299	30	47	49	33	29	29	0.647698	0.707819	0.137504	-0.0489096	-0.0489096	2.05815e-06	0.0217639	0.164123	1	1
bp1300	bp1300	135	200	171	117	136	122	0.567041	0.341037	-0.206451	0.0106472	-0.146078	1.0127e-06	0.119083	0.348635	0.24365	0.312429
bp1301	bp1301	68	201	213	80	193	142	1.56359	1.64725	0.234465	1.50499	1.06228	1.57654e-36	1.29071e-10	0.135803	9.99093e-09	0.000163764
bp1302	bp1302	6	124	111	8	62	43	4.36923	4.20945	0.415037	3.36923	2.8413	0	0	1	1.55643e-120	2.3882e-51
bp1303	bp1303	17	249	230	20	149	97	3.87254	3.75803	0.234465	3.13171	2.51245	0	7.068e-307	1	7.22723e-110	4.50897e-40
bp1304	bp1304	130	244	222	174	304	339	0.90837	0.772048	0.420576	1.22556	1.38277	7.40483e-13	0.00723829	0.0612456	4.53336e-06	6.87509e-08
bp1305	bp1305	97	294	263	90	135	149	1.59976	1.43901	-0.10806	0.476903	0.619256	2.00322e-36	6.43866e-07	0.323157	0.0537623	0.0214549
arsC_1	bp1306	284	412	419	281	329	330	0.536753	0.561059	-0.0153208	0.212197	0.216575	3.37092e-06	0.0516866	0.275529	0.146359	0.132393
bp1307	bp1307	154	213	189	207	247	193	0.467923	0.295456	0.4267	0.681581	0.32567	4.1502e-05	0.15609	0.0969377	0.0166884	0.0971382
bp1308	bp1308	28	45	30	28	39	38	0.684498	0.0995357	0	0.478047	0.440573	5.96834e-07	1	1	0.0577156	0.0457962
bp1310	bp1310	13	90	159	26	226	152	2.79141	3.61244	1	4.11974	3.54749	1.21371e-262	1.01143e-252	1	0	5.15689e-232
bp1311	bp1311	200	1045	649	677	1017	1156	2.38543	1.69822	1.75916	2.34625	2.53107	2.27335e-136	9.94743e-11	2.47349e-11	7.79342e-32	9.99951e-43
bp1312	bp1312	21	117	94	23	81	55	2.47805	2.16227	0.131245	1.94753	1.38904	4.65568e-189	5.86016e-28	1	1.79502e-19	2.71434e-08
bp1313	bp1313	2	22	15	2	9	10	3.45943	2.90689	0	2.16993	2.32193	1	1	1	1	1
bp1314	bp1314	26	56	100	73	51	52	1.10692	1.94342	1.48938	0.971986	1	7.23901e-17	3.60645e-18	2.24115e-08	0.000445792	0.00021338
bp1315	bp1315	2725	6692	6357	7651	7055	5731	1.29618	1.22209	1.48939	1.37239	1.07253	9.58851e-13	0.00707857	0.0005071	0.000561881	0.010624
bp1316	bp1316	4	1	3	4	1	1	-2	-0.415037	0	-2	-2	1	1	1	1	1
bp1318	bp1318	27	14	43	40	38	50	-0.947533	0.671377	0.567041	0.49304	0.888969	1	0.02716	0.0396699	0.0506868	0.0019407
bp1319	bp1319	6	4	12	5	7	5	-0.584963	1	-0.263034	0.222392	-0.263034	1	1	1	1	1
bp1320	bp1320	75	69	136	71	108	104	-0.120294	0.858644	-0.0790716	0.526069	0.471621	0.473422	0.00845956	0.297025	0.0484896	0.0611447
pdxK	bp1321	94	81	181	89	122	96	-0.214739	0.945257	-0.0788554	0.376148	0.0303736	0.493804	0.00343776	0.30564	0.0857151	0.233759
bp1322	bp1322	37	292	178	40	132	99	2.98037	2.26628	0.112475	1.83494	1.4199	0	2.23309e-27	0.22517	9.80477e-14	2.87216e-07
bp1323	bp1323	1	1	1	1	1	1	0	0	0	0	0	1	1	1	1	1
malQ	bp1324	1	1	1	1	1	1	0	0	0	0	0	1	1	1	1	1
bp1326	bp1326	1	1	1	1	1	1	0	0	0	0	0	1	1	1	1	1
glgX	bp1327	1	1	1	1	1	1	0	0	0	0	0	1	1	1	1	1
glgB	bp1328	1	1	1	1	1	1	0	0	0	0	0	1	1	1	1	1
bp1329	bp1329	1	1	1	1	1	1	0	0	0	0	0	1	1	1	1	1
bp1330	bp1330	1	1	1	2	1	1	0	0	1	0	0	1	1	1	1	1
bp1332	bp1332	26	42	29	27	27	29	0.691878	0.157541	0.0544478	0.0544478	0.157541	1	1	1	1	1
bp1332A	bp1332A	3	7	6	9	13	14	1.22239	1	1.58496	2.11548	2.22239	1	1	1	1	1
bp1333	bp1333	1	1	1	1	1	1	0	0	0	0	0	1	1	1	1	1
bp1334	bp1334	1	1	1	1	1	1	0	0	0	0	0	1	1	1	1	1
bp1335	bp1335	1	1	1	1	1	1	0	0	0	0	0	1	1	1	1	1
bp1337	bp1337	28	40	28	21	30	35	0.514573	0	-0.415037	0.0995357	0.321928	1	1	1	1	0.0668457
bp1338	bp1338	30	56	45	49	65	73	0.900464	0.584963	0.707819	1.11548	1.28293	3.98724e-10	0.0615136	0.0501302	0.000503217	2.96714e-05
bp1339	bp1339	1	1	1	1	1	1	0	0	0	0	0	1	1	1	1	1
bp1340	bp1340	1	1	1	1	1	1	0	0	0	0	0	1	1	1	1	1
bp1341	bp1341	11	26	16	12	19	9	1.24101	0.540568	0.125531	0.788496	-0.289507	1	1	1	1	1
bp1342	bp1342	10	14	19	10	13	11	0.485427	0.925999	0	0.378512	0.137504	1	1	1	1	1
mxcB	bp1343	9	10	13	5	4	5	0.152003	0.530515	-0.847997	-1.16993	-0.847997	1	1	1	1	1
bp1344	bp1344	5	12	12	7	8	8	1.26303	1.26303	0.485427	0.678072	0.678072	1	1	1	1	1
bp1345	bp1345	18	15	15	19	10	10	-0.263034	-0.263034	0.0780025	-0.847997	-0.847997	1	1	1	1	1
bp1346	bp1346	34	17	19	23	11	14	-1	-0.839535	-0.563901	-1.62803	-1.28011	1	1	1	1	1
bp1347	bp1347	24	26	32	26	20	20	0.115477	0.415037	0.115477	-0.263034	-0.263034	1	1	1	1	1
citE_1	bp1348	3	3	5	5	2	1	0	0.736966	0.736966	-0.584963	-1.58496	1	1	1	1	1
bp1349	bp1349	54	36	45	54	52	37	-0.584963	-0.263034	0	-0.0544478	-0.545434	0.977774	0.406227	0.222014	0.271402	0.515191
bp1350	bp1350	1	1	1	1	1	1	0	0	0	0	0	1	1	1	1	1
bp1351	bp1351	3	4	1	2	1	1	0.415037	-1.58496	-0.584963	-1.58496	-1.58496	1	1	1	1	1
bp1352	bp1352	6	8	3	6	4	2	0.415037	-1	0	-0.584963	-1.58496	1	1	1	1	1
bp1353	bp1353	2	2	2	3	1	1	0	0	0.584963	-1	-1	1	1	1	1	1
bp1354	bp1354	2	2	1	2	1	1	0	-1	0	-1	-1	1	1	1	1	1
bp1355	bp1355	21	17	28	25	16	22	-0.304855	0.415037	0.251539	-0.392317	0.0671142	1	1	1	1	1
leuD_1	bp1356	73	47	108	134	78	95	-0.635236	0.565063	0.876265	0.0955777	0.380031	0.523291	0.0309268	0.00251356	0.162126	0.052855
leuC_1	bp1357	25	12	29	29	17	15	-1.05889	0.214125	0.214125	-0.556393	-0.736966	1	1	1	1	1
bp1358	bp1358	175	156	193	212	164	150	-0.165809	0.141246	0.276709	-0.0936591	-0.222392	0.185766	0.249225	0.147915	0.32868	0.358196
bp1359	bp1359	121	109	125	137	112	112	-0.150679	0.046921	0.179169	-0.111508	-0.111508	0.226997	0.299013	0.194696	0.350729	0.311502
bp1360	bp1360	113	89	142	141	91	102	-0.344446	0.329568	0.319372	-0.312384	-0.147754	0.899369	0.141527	0.130448	0.45418	0.32165
bp1361	bp1361	31	43	30	27	30	38	0.472068	-0.0473057	-0.199309	-0.0473057	0.293731	1	1	1	1	0.0448626
bp1362	bp1362	43	25	13	30	12	13	-0.782409	-1.72583	-0.519374	-1.8413	-1.72583	1	1	1	1	1
bp1363	bp1363	96	53	29	53	34	36	-0.857042	-1.72698	-0.857042	-1.4975	-1.41504	0.0165357	1	0.675235	1	1
bp1364	bp1364	566	400	227	379	258	261	-0.500802	-1.31811	-0.578604	-1.13343	-1.11675	1	1	0.626133	1	1
bp1365	bp1365	55	46	40	49	56	54	-0.257798	-0.459432	-0.16665	0.0259952	-0.0264722	1	0.586033	0.364312	0.280811	0.320072
flhB	bp1366	2	2	2	5	2	2	0	0	1.32193	0	0	1	1	1	1	1
flhA	bp1367	2	1	1	6	1	2	-1	-1	1.58496	-1	0	1	1	1	1	1
flhF	bp1368	1	1	1	1	1	1	0	0	0	0	0	1	1	1	1	1
bp1370	bp1370	21	18	21	16	13	10	-0.222392	0	-0.392317	-0.691878	-1.07039	1	1	1	1	1
flgM	bp1371	15	11	16	16	14	20	-0.447459	0.0931094	0.0931094	-0.0995357	0.415037	1	1	1	1	1
flgA	bp1372	3	1	2	3	3	1	-1.58496	-0.584963	0	0	-1.58496	1	1	1	1	1
flgB	bp1373	3	3	7	57	5	5	0	1.22239	4.24793	0.736966	0.736966	1	1	2.38705e-200	1	1
flgC	bp1374	2	1	3	42	4	2	-1	0.584963	4.39232	1	0	1	1	5.97521e-157	1	1
flgD	bp1375	4	5	6	81	9	4	0.321928	0.584963	4.33985	1.16993	0	1	1	0	1	1
flgE	bp1376	5	7	7	87	10	7	0.485427	0.485427	4.12102	1	0.485427	1	1	0	1	1
flgF	bp1377	2	3	2	34	4	3	0.584963	0	4.08746	1	0.584963	1	1	1.71682e-171	1	1
flgG	bp1378	3	5	5	51	7	3	0.736966	0.736966	4.08746	1.22239	0	1	1	3.51379e-130	1	1
flgH	bp1379	1	3	3	19	2	1	1.58496	1.58496	4.24793	1	0	1	1	1	1	1
flgI	bp1380	1	1	1	10	1	1	0	0	3.32193	0	0	1	1	1	1	1
flgJ	bp1381	1	1	1	9	1	1	0	0	3.16993	0	0	1	1	1	1	1
flgK	bp1382	2	2	3	12	2	1	0	0.584963	2.58496	0	-1	1	1	1	1	1
flgL	bp1383	3	3	3	16	4	4	0	0	2.41504	0.415037	0.415037	1	1	1	1	1
tsr_2	bp1384	6	7	7	10	7	9	0.222392	0.222392	0.736966	0.222392	0.584963	1	1	1	1	1
tar	bp1385	11	13	15	15	12	13	0.241008	0.447459	0.447459	0.125531	0.241008	1	1	1	1	1
bp1386	bp1386	17	18	22	26	24	24	0.0824622	0.371969	0.612977	0.4975	0.4975	1	1	1	1	1
bp1388	bp1388	85	77	61	70	84	79	-0.142604	-0.478654	-0.280108	-0.0170735	-0.10561	0.275215	0.55962	0.365709	0.229392	0.252907
fliR	bp1389	1	1	2	2	1	1	0	1	1	0	0	1	1	1	1	1
fliQ	bp1390	12	8	9	23	9	15	-0.584963	-0.415037	0.938599	-0.415037	0.321928	1	1	1	1	1
fliP	bp1391	5	4	5	9	3	4	-0.321928	0	0.847997	-0.736966	-0.321928	1	1	1	1	1
fliO	bp1392	2	2	3	5	1	2	0	0.584963	1.32193	-1	0	1	1	1	1	1
fliN	bp1393	11	11	11	32	13	15	0	0	1.54057	0.241008	0.447459	1	1	4.7672e-05	1	1
fliM	bp1394	11	13	12	27	13	12	0.241008	0.125531	1.29546	0.241008	0.125531	1	1	1	1	1
fliL	bp1395	4	3	3	11	3	4	-0.415037	-0.415037	1.45943	-0.415037	0	1	1	1	1	1
bp1397	bp1397	25	44	31	29	31	33	0.815575	0.31034	0.214125	0.31034	0.400538	1	1	1	1	0.141377
fliK	bp1398	10	19	13	12	13	14	0.925999	0.378512	0.263034	0.378512	0.485427	1	1	1	1	1
fliJ	bp1399	2	1	1	9	1	1	-1	-1	2.16993	-1	-1	1	1	1	1	1
fliI	bp1400	1	1	1	3	1	1	0	0	1.58496	0	0	1	1	1	1	1
fliH	bp1401	1	1	1	1	1	1	0	0	0	0	0	1	1	1	1	1
fliG	bp1402	1	1	1	14	1	1	0	0	3.80735	0	0	1	1	1	1	1
fliF	bp1403	1	1	1	6	1	1	0	0	2.58496	0	0	1	1	1	1	1
fliE	bp1404	1	1	1	5	1	2	0	0	2.32193	0	1	1	1	1	1	1
bp1405	bp1405	1	1	1	1	1	1	0	0	0	0	0	1	1	1	1	1
bp1406	bp1406	1	1	1	1	1	1	0	0	0	0	0	1	1	1	1	1
bp1407	bp1407	1	1	1	1	1	1	0	0	0	0	0	1	1	1	1	1
fliT	bp1408	10	11	11	30	18	9	0.137504	0.137504	1.58496	0.847997	-0.152003	1	1	1	1	1
fliS	bp1409	13	12	16	34	24	16	-0.115477	0.29956	1.38702	0.884523	0.29956	1	1	0.000423633	1	1
fliD	bp1410	14	14	14	47	19	15	0	0	1.74723	0.440573	0.0995357	1	1	2.04172e-12	1	1
flaG	bp1411	3	4	3	3	6	6	0.415037	0	0	1	1	1	1	1	1	1
folC	bp1412	92	65	84	66	64	66	-0.501194	-0.131245	-0.479168	-0.523562	-0.479168	1	0.363785	0.516122	0.605885	0.536373
bp1413	bp1413	56	44	60	58	37	38	-0.347923	0.0995357	0.0506261	-0.597902	-0.559427	1	0.224077	0.196915	0.596929	0.534444
cvpA	bp1414	260	298	294	331	419	381	0.196801	0.177305	0.34832	0.688439	0.551279	0.00430684	0.232211	0.129907	0.0160717	0.0349138
purF	bp1415	392	398	474	460	398	424	0.0219148	0.274033	0.23078	0.0219148	0.113211	0.0883034	0.347854	0.266	0.911352	0.776892
dsbB	bp1416	54	40	39	53	43	54	-0.432959	-0.469485	-0.026967	-0.328623	0	1	0.573802	0.269843	0.486398	0.245895
marC	bp1416A	35	28	24	29	25	25	-0.321928	-0.544321	-0.271302	-0.485427	-0.485427	1	1	1	1	1
glnD	bp1417	79	65	66	52	39	40	-0.281413	-0.259387	-0.603341	-1.01838	-0.981853	0.509341	0.488183	0.614088	1	1
map	bp1418	826	621	677	635	737	690	-0.411549	-0.286986	-0.379385	-0.164477	-0.259545	0.954412	1	0.552291	1	1
rpsB	bp1419	2883	1171	1725	2424	2500	2222	-1.29983	-0.740974	-0.250181	-0.205643	-0.375712	0.0940502	0.980936	0.954804	1	1
tsf	bp1420	1123	349	746	1010	926	902	-1.68606	-0.59011	-0.153003	-0.278274	-0.316159	9.1698e-05	1	1	1	1
pyrH	bp1421	817	404	563	719	674	642	-1.01598	-0.537201	-0.184344	-0.277587	-0.347763	0.36316	0.771189	0.441929	1	1
frr	bp1422	1788	1080	1294	1958	1858	2009	-0.727315	-0.466509	0.131034	0.0554038	0.168131	1	1	0.851041	1	0.576451
uppS	bp1423	101	94	123	107	106	123	-0.103623	0.284303	0.0832555	0.069709	0.284303	0.249814	0.171737	0.244601	0.240921	0.118311
cdsA	bp1424	32	33	44	33	30	35	0.0443941	0.459432	0.0443941	-0.0931094	0.129283	1	0.0936165	0.238739	1	0.196966
dxr	bp1425	95	83	100	89	92	97	-0.194816	0.0740006	-0.0941222	-0.0462937	0.0300572	0.389303	0.270835	0.318424	0.310523	0.239391
bp1426	bp1426	74	52	64	74	79	101	-0.509014	-0.209453	0	0.0943274	0.448758	1	0.394027	0.257838	0.205614	0.0510299
bp1427	bp1427	813	566	560	701	573	589	-0.522453	-0.537829	-0.213841	-0.50472	-0.464988	1	1	0.781507	0.809456	1
bp1428	bp1428	3431	3476	2950	2578	3613	2870	0.018799	-0.217914	-0.412377	0.0745681	-0.257578	0.447635	0.722214	0.420938	0.862568	1
lpxD	bp1429	562	502	484	390	453	376	-0.162883	-0.215563	-0.527096	-0.311059	-0.579837	0.293967	0.808624	0.639224	1	1
fabZ	bp1430	962	887	928	1051	1254	1406	-0.117103	-0.0519121	0.127654	0.382429	0.547488	0.170839	0.388472	0.288334	0.264829	0.142226
lpxA	bp1431	396	265	337	310	266	249	-0.579508	-0.232752	-0.353232	-0.574074	-0.669355	1	0.531128	0.492338	0.661253	0.701532
lpxB	bp1432	87	59	73	60	53	54	-0.5603	-0.253119	-0.536053	-0.715023	-0.688056	1	0.425551	0.509129	0.707601	0.650237
rnhB	bp1433	43	23	43	20	10	14	-0.902703	0	-1.10434	-2.10434	-1.61891	1	0.311717	1	1	1
bp1434	bp1434	13	7	9	11	4	5	-0.893085	-0.530515	-0.241008	-1.70044	-1.37851	1	1	1	1	1
bp1435	bp1435	666	576	576	757	736	613	-0.209453	-0.209453	0.184771	0.144184	-0.119635	0.353431	0.618311	0.267868	0.665951	1
ppsA	bp1436	1040	611	761	964	772	726	-0.767339	-0.450615	-0.109478	-0.429911	-0.518542	0.976648	1	1	1	0.903952
bp1437	bp1437	1	1	1	1	1	1	0	0	0	0	0	1	1	1	1	1
bp1438	bp1438	28	22	26	25	19	23	-0.347923	-0.106915	-0.163499	-0.559427	-0.283793	1	1	1	1	1
bp1439	bp1439	23	37	25	22	29	25	0.685891	0.120294	-0.0641303	0.334419	0.120294	1	1	1	1	1
bp1440	bp1440	1063	1430	800	1231	1073	1033	0.427874	-0.41007	0.211689	0.0135085	-0.0413013	0.00207202	1	0.756799	1	1
bp1441	bp1441	108	118	100	114	73	76	0.127756	-0.111031	0.0780025	-0.565063	-0.50696	0.0116623	0.355068	0.245001	0.637662	0.562227
smpB	bp1442	311	208	227	260	227	321	-0.580331	-0.454222	-0.258403	-0.454222	0.0456587	1	0.534499	0.383959	0.561872	0.21414
bp1443	bp1443	322	413	312	346	397	378	0.359081	-0.0455147	0.103711	0.302078	0.231326	0.000254982	0.344671	0.230854	0.114506	0.128879
bp1444	bp1444	4	4	6	6	6	7	0	0.584963	0.584963	0.584963	0.807355	1	1	1	1	1
bp1445	bp1445	121	194	130	122	134	125	0.68105	0.103505	0.0118741	0.147226	0.046921	1.47492e-07	0.270835	0.27421	0.190666	0.218129
bp1446	bp1446	126	177	123	115	112	109	0.490326	-0.0347654	-0.13179	-0.169925	-0.209096	1.40289e-05	0.330126	0.330351	0.382592	0.364678
mmsB	bp1447	145	234	165	175	146	132	0.690456	0.186413	0.271302	0.00991547	-0.135515	9.35864e-08	0.231012	0.160772	0.277867	0.336133
bp1448	bp1448	113	175	146	132	137	121	0.631032	0.369646	0.224215	0.277853	0.0986843	2.55967e-07	0.100556	0.139386	0.0986023	0.16566
bp1449	bp1449	21	23	27	26	22	22	0.131245	0.36257	0.308122	0.0671142	0.0671142	1	1	1	1	1
bp1450	bp1450	26	47	29	28	35	35	0.854149	0.157541	0.106915	0.428843	0.428843	9.74848e-10	1	1	0.0856229	0.0840446
talB	bp1451	82	90	106	99	108	110	0.134301	0.370368	0.271805	0.397335	0.423808	0.0228489	0.125881	0.158975	0.0808821	0.0689854
carA	bp1452	398	332	401	388	430	410	-0.261585	0.0108338	-0.0367118	0.111568	0.0428555	0.437985	0.359396	0.357006	0.609828	0.599342
carB	bp1453	540	348	396	435	384	356	-0.633872	-0.447459	-0.311944	-0.491853	-0.601082	1	1	0.62762	0.69542	0.777564
bp1454	bp1454	9	7	14	10	7	9	-0.36257	0.63743	0.152003	-0.36257	0	1	1	1	1	1
gpmB	bp1455	42	28	47	34	17	23	-0.584963	0.162271	-0.304855	-1.30485	-0.868755	1	0.230647	0.359493	1	1
bp1456	bp1456	1	1	2	1	1	2	0	1	0	0	1	1	1	1	1	1
bp1457	bp1457	3	3	3	4	2	5	0	0	0.415037	-0.584963	0.736966	1	1	1	1	1
bp1458	bp1458	4	2	3	4	3	4	-1	-0.415037	0	-0.415037	0	1	1	1	1	1
bp1459	bp1459	27	44	27	23	32	34	0.704544	0	-0.231326	0.245112	0.332575	1	1	1	1	0.079347
bp1460	bp1460	16	15	17	17	17	21	-0.0931094	0.0874628	0.0874628	0.0874628	0.392317	1	1	1	1	1
aroC	bp1462	127	122	159	156	121	140	-0.0579473	0.324198	0.296718	-0.0698214	0.140598	0.104479	0.160014	0.149447	0.326205	0.17585
bp1463	bp1463	55	56	76	64	54	68	0.0259952	0.466568	0.21864	-0.0264722	0.306103	0.104895	0.0598962	0.139452	0.253394	0.0832342
mobB	bp1464	88	97	92	97	87	80	0.140481	0.0641303	0.140481	-0.0164881	-0.137504	0.0202782	0.241371	0.169104	0.238479	0.288855
moeA_1	bp1465	53	48	51	41	32	32	-0.142958	-0.0554951	-0.370368	-0.72792	-0.72792	0.415246	0.357825	0.419693	0.747786	0.711981
mobA	bp1466	107	113	130	117	92	103	0.078712	0.280901	0.128898	-0.217905	-0.0549665	0.0655534	0.187115	0.227941	0.427212	0.303042
bp1467	bp1467	364	486	480	509	565	502	0.417018	0.399096	0.483727	0.634312	0.463749	0.000409387	0.165954	0.131314	0.0754167	0.173396
bp1468	bp1468	377	506	544	433	353	318	0.424573	0.529042	0.199803	-0.0948963	-0.245538	0.000121599	0.0881511	0.208375	0.351474	0.388654
bp1469	bp1469	91	154	152	152	231	262	0.758992	0.740133	0.740133	1.34395	1.52563	3.66173e-08	0.0213551	0.0228859	4.00314e-06	4.18943e-08
bp1470	bp1470	65	68	78	66	57	53	0.065095	0.263034	0.0220263	-0.189478	-0.294447	0.0199929	0.191018	0.266762	0.396384	0.414197
bp1471	bp1471	59	73	69	76	69	70	0.307182	0.225881	0.365284	0.225881	0.24664	0.00171944	0.15658	0.0831675	0.113215	0.0955331
fdhA	bp1472	149	157	123	165	158	121	0.0754522	-0.276654	0.147154	0.0846122	-0.300305	0.0343471	0.529685	0.280715	0.666887	1
fdhB	bp1473	174	212	155	161	123	109	0.284977	-0.166819	-0.112027	-0.500429	-0.674759	0.00112701	0.383681	0.324052	0.587594	0.655072
bp1474	bp1474	202	282	200	271	286	244	0.48134	-0.0143553	0.423938	0.50166	0.272526	1.55572e-05	0.282226	0.0657476	0.0332518	0.0889092
fdhC	bp1475	102	106	80	94	77	69	0.0554951	-0.350497	-0.117836	-0.405639	-0.563901	0.0345657	0.502301	0.330351	0.537616	0.599545
bp1476	bp1476	15	14	14	15	5	6	-0.0995357	-0.0995357	0	-1.58496	-1.32193	1	1	1	1	1
bp1477	bp1477	23	21	19	16	9	12	-0.131245	-0.275634	-0.523562	-1.35364	-0.938599	1	1	1	1	1
bp1478	bp1478	28	31	33	31	21	31	0.146841	0.237039	0.146841	-0.415037	0.146841	1	1	0.126397	1	1
bp1479	bp1479	8	6	9	7	4	10	-0.415037	0.169925	-0.192645	-1	0.321928	1	1	1	1	1
bp1480	bp1480	219	336	209	330	309	321	0.61753	-0.0674279	0.591535	0.496676	0.551642	6.00987e-07	0.360889	0.0489627	0.0474375	0.0296067
leuC_2	bp1481	162	286	213	130	217	148	0.820021	0.39486	-0.317482	0.421701	-0.130397	5.88132e-09	0.155369	0.427442	0.0833008	0.323932
leuD_2	bp1482	335	703	438	329	605	392	1.06936	0.38677	-0.0260735	0.852774	0.226693	6.58523e-14	0.155369	0.296874	0.0074343	0.141222
leuB	bp1483	121	253	170	123	213	136	1.06413	0.490528	0.0236513	0.815846	0.1686	7.40063e-15	0.0814214	0.267286	0.00571441	0.158712
asd	bp1484	813	1051	1064	845	850	871	0.370435	0.388171	0.055696	0.0642075	0.0994174	0.00456555	0.281868	0.791136	1	1
bp1485	bp1485	77	74	65	74	67	74	-0.0573332	-0.244419	-0.0573332	-0.200697	-0.0573332	0.116124	0.428706	0.311046	0.414173	0.290166
truA	bp1486	104	100	80	95	76	96	-0.0565835	-0.378512	-0.130584	-0.452512	-0.115477	0.156496	0.521421	0.326511	0.552134	0.31636
smoM	bp1487	2100	656	250	621	273	239	-1.67862	-3.07039	-1.75772	-2.94342	-3.13531	0.000179325	0.00599918	0.0266915	9.4242e-15	3.29476e-19
bp1488	bp1488	391	97	58	120	68	75	-2.01111	-2.75304	-1.70413	-2.52356	-2.38221	6.44234e-19	0.778399	1	0.89979	0.836557
bp1489	bp1489	413	100	74	155	92	93	-2.04614	-2.48054	-1.41387	-2.16644	-2.15084	1.22996e-11	0.450593	1	1	0.124767
trpF	bp1490	246	103	99	144	96	116	-1.25601	-1.31316	-0.77259	-1.35755	-1.08453	0.00221344	1	0.679373	1	1
bp1491	bp1491	27	47	31	30	39	38	0.799701	0.199309	0.152003	0.530515	0.49304	7.38241e-08	1	1	0.0762715	0.0708425
bp1492	bp1492	97	77	107	91	180	145	-0.333126	0.141554	-0.0921182	0.89194	0.579996	0.960732	0.227497	0.314213	0.00256969	0.0277526
bp1493	bp1493	30	41	31	33	34	36	0.450661	0.0473057	0.137504	0.180572	0.263034	1	1	0.140976	1	0.0954945
hemN	bp1494	17	14	14	23	13	17	-0.280108	-0.280108	0.436099	-0.387023	0	1	1	1	1	1
bp1495	bp1495	47	3	4	20	2	3	-3.96963	-3.55459	-1.23266	-4.55459	-3.96963	0	0.804032	1	0.602696	0.64694
bp1496	bp1496	134	6	9	55	8	8	-4.48113	-3.89616	-1.28473	-4.06609	-4.06609	0	0.621726	1	0.586707	0.555267
thrS	bp1497	684	732	732	681	1067	978	0.0978473	0.0978473	-0.00634153	0.641492	0.515838	0.0950216	0.466755	1	0.144681	0.205599
infC	bp1498	3108	3644	3638	3206	5275	4613	0.229536	0.227159	0.0447879	0.763185	0.569719	0.0741783	0.447511	1	0.13142	0.210053
gshB	bp1499	278	260	314	211	332	296	-0.0965733	0.17568	-0.397842	0.256098	0.0905123	0.185997	0.280183	0.473681	0.190797	0.280155
bp1500	bp1500	93	106	147	91	121	116	0.188762	0.660514	-0.0313642	0.379704	0.318822	0.0149792	0.019925	0.237135	0.0636513	0.0746058
ptsH	bp1501	245	222	241	254	215	318	-0.142222	-0.0237486	0.0520467	-0.188445	0.376245	0.525494	0.344476	0.256534	0.41568	0.0922394
ptsI	bp1502	51	48	43	53	39	39	-0.0874628	-0.246161	0.0554951	-0.387023	-0.387023	0.206415	0.428671	0.249739	0.505925	0.462552
bp1503	bp1503	31	88	55	28	42	25	1.50524	0.827163	-0.146841	0.438121	-0.31034	3.53881e-23	0.0277628	1	0.129121	1
osmC	bp1504	676	2209	1260	885	1836	1188	1.7083	0.898329	0.388654	1.44147	0.81344	1.15346e-35	0.013454	0.160526	6.24271e-06	0.0186446
bp1505	bp1505	14	11	12	9	12	14	-0.347923	-0.222392	-0.63743	-0.222392	0	1	1	1	1	1
bp1506	bp1506	142	135	144	127	119	127	-0.0729315	0.0201779	-0.161062	-0.254929	-0.161062	0.0743846	0.301953	0.332408	0.423279	0.319381
bp1507	bp1507	17	60	57	38	95	62	1.81943	1.74543	1.16046	2.48239	1.86673	2.25545e-54	3.59945e-12	0.000134418	9.19696e-42	9.30591e-16
bp1508	bp1508	2	12	13	5	21	18	2.58496	2.70044	1.32193	3.39232	3.16993	1	1	1	1	1
bp1509	bp1509	3	9	8	6	16	10	1.58496	1.41504	1	2.41504	1.73697	1	1	1	1	1
bp1510	bp1510	9	18	18	12	18	13	1	1	0.415037	1	0.530515	1	1	1	1	1
bp1511	bp1511	26	42	29	25	36	33	0.691878	0.157541	-0.0565835	0.469485	0.343954	1	1	1	0.0528471	0.0456877
bp1512	bp1512	64	72	64	49	50	33	0.169925	0	-0.38529	-0.356144	-0.955606	0.049505	0.299013	0.571416	0.487852	0.922959
bp1513	bp1513	1	1	1	1	1	1	0	0	0	0	0	1	1	1	1	1
bp1514	bp1514	1	1	1	1	1	1	0	0	0	0	0	1	1	1	1	1
bp1515	bp1515	3	3	3	4	2	1	0	0	0.415037	-0.584963	-1.58496	1	1	1	1	1
fmdA	bp1516	3	8	6	4	7	5	1.41504	1	0.415037	1.22239	0.736966	1	1	1	1	1
bp1517	bp1517	3	3	2	2	2	2	0	-0.584963	-0.584963	-0.584963	-0.584963	1	1	1	1	1
bp1518	bp1518	11	10	13	11	7	13	-0.137504	0.241008	0	-0.652077	0.241008	1	1	1	1	1
fba	bp1519	1452	1928	2093	1918	2553	2055	0.409064	0.527531	0.401561	0.814152	0.501097	0.0240119	0.295917	0.555752	0.112407	0.250342
bp1520	bp1520	8	6	9	6	3	3	-0.415037	0.169925	-0.415037	-1.41504	-1.41504	1	1	1	1	1
hemH_1	bp1521	221	153	241	158	130	140	-0.530515	0.124987	-0.484122	-0.765535	-0.65862	1	0.278126	0.526676	0.780897	0.653524
bp1522	bp1522	9	10	11	11	23	20	0.152003	0.289507	0.289507	1.35364	1.152	1	1	1	1	1
bp1523	bp1523	7	5	7	9	6	6	-0.485427	0	0.36257	-0.222392	-0.222392	1	1	1	1	1
bp1524	bp1524	22	20	36	35	22	33	-0.137504	0.710493	0.669851	0	0.584963	1	1	0.123129	1	0.118156
bp1525	bp1525	5	4	7	10	4	5	-0.321928	0.485427	1	-0.321928	0	1	1	1	1	1
purE	bp1526	171	143	175	195	173	211	-0.257981	0.0333586	0.189478	0.0167757	0.303247	0.662204	0.295917	0.190922	0.259667	0.106294
purK	bp1527	44	28	51	36	29	37	-0.652077	0.212994	-0.289507	-0.601451	-0.249978	1	0.183758	0.349001	1	0.356119
bp1528	bp1528	20	12	22	16	9	12	-0.736966	0.137504	-0.321928	-1.152	-0.736966	1	1	1	1	1
bp1529	bp1529	92	117	74	78	71	62	0.346803	-0.314109	-0.23816	-0.373815	-0.569366	0.000220695	0.459772	0.356633	0.481493	0.569102
bp1530	bp1530	30	27	21	27	23	23	-0.152003	-0.514573	-0.152003	-0.383329	-0.383329	1	1	1	1	1
bp1531	bp1531	47	107	34	31	24	17	1.18688	-0.467126	-0.600393	-0.969626	-1.46713	1.39166e-20	0.522183	0.474745	0.820062	1
bp1532	bp1532	391	1036	238	423	338	214	1.40578	-0.716207	0.113489	-0.210145	-0.869558	4.70568e-21	0.964946	0.281205	0.494898	0.743598
bp1533	bp1533	187	432	122	171	126	94	1.20799	-0.616157	-0.129042	-0.569615	-0.992306	6.66587e-19	0.658307	0.333856	0.641739	1
bp1534	bp1534	212	429	134	233	181	140	1.01691	-0.661831	0.136266	-0.228075	-0.598637	2.26129e-14	0.646168	0.199366	0.409376	0.593361
bp1535	bp1535	33	31	30	40	26	35	-0.0901978	-0.137504	0.277534	-0.343954	0.0848889	1	1	0.132703	1	0.186685
bp1536	bp1536	60	63	72	68	74	96	0.0703893	0.263034	0.180572	0.302563	0.678072	0.163194	0.178485	0.182088	0.116668	0.017223
gcdH	bp1537	309	350	285	321	273	218	0.179748	-0.116645	0.0549665	-0.178706	-0.503279	0.011114	0.450593	0.317165	0.860134	1
ilvG_1	bp1538	101	108	102	90	84	79	0.096676	0.0142139	-0.166358	-0.265894	-0.354431	0.0118525	0.305534	0.342314	0.441958	0.434906
bp1539	bp1539	130	159	165	134	122	111	0.290515	0.343954	0.0437214	-0.0916305	-0.227952	0.000885063	0.146996	0.25608	0.332626	0.385113
xerD	bp1540	34	35	45	33	24	23	0.0418202	0.40439	-0.0430687	-0.5025	-0.563901	1	0.108773	0.27596	1	1
bp1541	bp1541	23	26	30	22	15	17	0.176878	0.383329	-0.0641303	-0.616671	-0.436099	1	1	1	1	1
bp1542	bp1542	10	15	17	13	15	9	0.584963	0.765535	0.378512	0.584963	-0.152003	1	1	1	1	1
bp1543	bp1543	53	85	92	87	66	75	0.68147	0.795642	0.715023	0.316474	0.500898	1.11395e-07	0.00494132	0.0073377	0.0646796	0.0216982
bp1544	bp1544	27	46	29	27	34	35	0.768674	0.103093	0	0.332575	0.374396	2.90937e-08	1	1	1	0.0840446
pbpG	bp1545	6	9	5	6	9	8	0.584963	-0.263034	0	0.584963	0.415037	1	1	1	1	1
bp1545A	bp1545A	1	1	1	1	1	3	0	0	0	0	1.58496	1	1	1	1	1
bp1546	bp1546	29	11	23	25	16	19	-1.39855	-0.334419	-0.214125	-0.857981	-0.610053	1	1	1	1	1
bp1547	bp1547	6	7	8	6	5	5	0.222392	0.415037	0	-0.263034	-0.263034	1	1	1	1	1
bp1548	bp1548	13	18	13	12	7	7	0.469485	0	-0.115477	-0.893085	-0.893085	1	1	1	1	1
dnaX	bp1549	83	88	80	65	65	76	0.0843922	-0.0531113	-0.352672	-0.352672	-0.127112	0.0141218	0.346783	0.432446	0.505077	0.306634
bp1550	bp1550	297	275	304	321	196	226	-0.111031	0.0336084	0.11211	-0.599609	-0.39414	0.209878	0.272388	0.212375	0.62778	0.464556
recR	bp1551	110	77	96	78	48	63	-0.514573	-0.196397	-0.495957	-1.1964	-0.80408	1	0.431927	0.47392	1	0.808237
bp1552	bp1552	26	42	29	27	32	36	0.691878	0.157541	0.0544478	0.29956	0.469485	1	1	1	1	0.0510033
bp1553	bp1553	14	11	17	22	17	23	-0.347923	0.280108	0.652077	0.280108	0.716207	1	1	1	1	1
bp1554	bp1554	38	27	46	45	41	49	-0.49304	0.275634	0.243926	0.109624	0.366782	1	0.136123	0.124281	0.153297	0.0532324
bp1555	bp1555	28	25	33	27	19	23	-0.163499	0.237039	-0.0524674	-0.559427	-0.283793	1	1	1	1	1
bp1556	bp1556	72	108	163	134	109	116	0.584963	1.1788	0.896164	0.598259	0.688056	5.41378e-07	2.85576e-05	0.00222188	0.0175249	0.00715903
bp1557	bp1557	27	42	29	25	34	34	0.63743	0.103093	-0.111031	0.332575	0.332575	1	1	1	1	0.060698
bp1558	bp1558	1	1	2	1	1	1	0	1	0	0	0	1	1	1	1	1
bp1559	bp1559	1	1	1	1	1	1	0	0	0	0	0	1	1	1	1	1
bp1560	bp1560	8	9	20	6	10	4	0.169925	1.32193	-0.415037	0.321928	-1	1	1	1	1	1
bp1561	bp1561	61	77	40	20	34	16	0.336049	-0.608809	-1.60881	-0.843274	-1.93074	0.000944353	0.667183	1	0.831649	1
bp1562	bp1562	2	5	13	3	15	11	1.32193	2.70044	0.584963	2.90689	2.45943	1	1	1	1	1
bp1563	bp1563	173	251	225	173	269	226	0.536915	0.379153	0	0.636834	0.385551	2.70139e-06	0.109287	0.259069	0.0185853	0.0689463
bp1565	bp1565	137	1046	500	212	679	490	2.93264	1.86775	0.629888	2.30924	1.83861	0	2.21123e-14	0.0311194	6.0718e-30	6.43633e-14
mutS	bp1566	32	46	44	27	36	31	0.523562	0.459432	-0.245112	0.169925	-0.0458037	1.47244e-05	0.0901718	1	0.185789	1
bp1567	bp1567	29	35	39	23	19	19	0.271302	0.427421	-0.334419	-0.610053	-0.610053	1	1	1	1	1
fim3	bp1568	228	3539	2231	344	3833	2323	3.95624	3.29058	0.593375	4.07137	3.34888	0	2.49047e-147	0.0456901	0	2.55653e-160
bp1569	bp1569	789	535	666	819	650	760	-0.560486	-0.244503	0.0538382	-0.279586	-0.0540259	1	1	0.744065	1	1
dapA	bp1570	769	594	747	729	702	909	-0.372521	-0.0418754	-0.0770648	-0.131513	0.241297	0.831691	0.73251	0.440953	1	0.634591
bp1571	bp1571	140	115	128	150	109	154	-0.283793	-0.129283	0.0995357	-0.361099	0.137504	0.668738	0.360889	0.217604	0.479363	0.163964
bp1572	bp1572	26	40	29	27	32	38	0.621488	0.157541	0.0544478	0.29956	0.547488	1	1	1	1	0.051351
glnH	bp1573	1652	2443	1486	1717	1933	2074	0.56444	-0.15278	0.0556764	0.226628	0.328202	0.00100061	1	1	0.513094	0.30308
glnP	bp1574	482	727	479	469	476	466	0.592922	-0.00900749	-0.0394452	-0.0180716	-0.0487032	1.53408e-05	0.394027	0.347867	0.514923	0.517161
glnQ_2	bp1575	260	386	245	307	297	290	0.570089	-0.0857299	0.239727	0.191951	0.157541	2.68062e-06	0.37788	0.171681	0.1642	0.158931
spoT	bp1576	285	295	334	278	371	325	0.049753	0.228886	-0.035877	0.380457	0.189478	0.0701736	0.397201	0.3798	0.44097	0.678532
rpoZ	bp1577	2450	2507	2555	1716	1908	1563	0.0331802	0.0605415	-0.513732	-0.360721	-0.648464	0.0676595	0.393756	0.611421	1	1
gmk	bp1578	263	284	304	253	351	334	0.110828	0.209009	-0.0559254	0.416408	0.344785	0.00964841	0.208797	0.288116	0.064936	0.0796214
bp1579	bp1579	30	44	90	49	63	52	0.552541	1.58496	0.707819	1.07039	0.793549	1	1.91993e-08	0.0252967	0.000436579	0.00764112
bp1580	bp1580	11	11	29	17	15	12	0	1.39855	0.628031	0.447459	0.125531	1	1	1	1	1
bp1581	bp1581	68	228	174	64	128	106	1.74543	1.35548	-0.0874628	0.912537	0.640458	1.07237e-49	1.47634e-06	0.268665	0.00139075	0.0162277
bp1582	bp1582	71	91	133	62	99	90	0.358048	0.905535	-0.195551	0.47961	0.342106	0.000388166	0.00184002	0.296498	0.0333268	0.0629286
amn	bp1583	119	177	130	110	131	124	0.572788	0.12755	-0.113458	0.138605	0.0593785	1.90631e-06	0.258602	0.315522	0.187276	0.199434
bp1584	bp1584	167	188	222	147	247	188	0.170885	0.410712	-0.184032	0.564663	0.170885	0.0140524	0.0791662	0.297625	0.022783	0.126335
bp1585	bp1585	418	587	591	479	1012	859	0.489858	0.499655	0.196523	1.27563	1.03916	2.81334e-05	0.0626335	0.159352	5.07656e-06	0.000299974
bp1586	bp1586	214	295	304	237	511	482	0.463104	0.506461	0.147276	1.25571	1.17142	0.000126955	0.0603862	0.17776	7.32978e-06	3.15904e-05
bp1587	bp1587	71	64	82	67	54	50	-0.149747	0.207805	-0.0836579	-0.39486	-0.505891	0.494886	0.218072	0.291062	0.546572	0.565663
rph	bp1588	31	25	35	34	22	25	-0.31034	0.175087	0.133267	-0.494765	-0.31034	1	1	0.168592	1	1
bp1589	bp1589	3	1	2	2	1	2	-1.58496	-0.584963	-0.584963	-1.58496	-0.584963	1	1	1	1	1
bp1590	bp1590	158	183	251	204	150	155	0.211919	0.667763	0.368645	-0.0749621	-0.0276563	0.0026337	0.0308565	0.116938	0.323962	0.256811
bp1591	bp1591	1	1	3	2	2	2	0	1.58496	1	1	1	1	1	1	1	1
bp1592	bp1592	130	259	159	170	200	172	0.99444	0.290515	0.387023	0.621488	0.403897	6.10444e-12	0.213298	0.140692	0.0414391	0.0916396
bp1593	bp1593	48	66	67	63	66	79	0.459432	0.481127	0.392317	0.459432	0.718818	0.000291414	0.0821278	0.0983908	0.0564659	0.0116296
bp1594	bp1594	26	40	28	29	33	35	0.621488	0.106915	0.157541	0.343954	0.428843	1	1	1	1	0.090577
bp1595	bp1595	9	13	14	9	7	9	0.530515	0.63743	0	-0.36257	0	1	1	1	1	1
glnA	bp1596	985	943	764	1169	982	1012	-0.062866	-0.366551	0.247079	-0.0044007	0.0390137	0.257964	1	1	1	0.780342
glnL	bp1597	59	53	54	63	42	54	-0.154723	-0.127756	0.0946369	-0.490326	-0.127756	0.564895	0.38483	0.231928	0.584352	0.340371
glnG	bp1598	33	36	32	35	25	29	0.125531	-0.0443941	0.0848889	-0.400538	-0.186413	1	1	0.196802	1	1
bp1599	bp1599	52	35	53	43	32	29	-0.571157	0.0274807	-0.274175	-0.70044	-0.842459	0.647469	0.260328	0.330351	0.65496	0.69473
bp1600	bp1600	53	75	73	57	60	66	0.500898	0.461904	0.10497	0.17897	0.316474	2.50019e-05	0.0632591	0.17776	0.137659	0.0760604
bp1601	bp1601	84	116	141	103	96	95	0.465664	0.747234	0.294183	0.192645	0.177538	6.88283e-05	0.0200109	0.157071	0.176269	0.170625
bp1602	bp1602	28	44	32	33	36	39	0.652077	0.192645	0.237039	0.36257	0.478047	1	1	0.183651	0.113215	0.0783894
bp1603	bp1603	30	17	17	19	16	14	-0.819428	-0.819428	-0.658963	-0.906891	-1.09954	1	1	1	1	1
bp1604	bp1604	16	10	10	8	5	6	-0.678072	-0.678072	-1	-1.67807	-1.41504	1	1	1	1	1
bp1605	bp1605	546	395	170	194	89	74	-0.467048	-1.68337	-1.49284	-2.61702	-2.8833	1	1	0.744877	0.725264	0.726577
fpr	bp1606	1759	1928	1593	2121	2256	2309	0.13235	-0.143009	0.269989	0.359012	0.392513	0.0816913	0.930729	1	0.321815	0.291876
bp1607	bp1607	6	5	6	1	3	4	-0.263034	0	-2.58496	-1	-0.584963	1	1	1	1	1
bp1608	bp1608	68	189	208	46	120	115	1.47478	1.61298	-0.563901	0.819428	0.758027	1.45546e-28	7.2523e-09	0.498107	0.00664848	0.0104097
dkgB	bp1609	91	311	349	95	341	287	1.77298	1.93929	0.062061	1.90583	1.65711	2.92974e-47	2.21429e-15	0.25561	7.21121e-15	4.61294e-10
bp1610	bp1610	13	19	23	6	22	18	0.547488	0.823122	-1.11548	0.758992	0.469485	1	1	1	1	1
bp1611	bp1611	496	428	398	410	283	240	-0.212729	-0.317572	-0.274716	-0.809538	-1.04731	0.293802	0.517684	0.401682	0.842408	1
recG	bp1612	114	109	85	84	49	53	-0.0647057	-0.423499	-0.440573	-1.21818	-1.10497	0.113652	0.598885	0.501203	1	1
bp1613	bp1613	132	170	112	128	95	82	0.364997	-0.237039	-0.0443941	-0.474539	-0.686842	0.000263449	0.421592	0.298342	0.575927	0.668158
bp1614	bp1614	13	14	14	11	17	9	0.106915	0.106915	-0.241008	0.387023	-0.530515	1	1	1	1	1
bp1615	bp1615	6	12	9	9	7	8	1	0.584963	0.584963	0.222392	0.415037	1	1	1	1	1
dps	bp1616	2530	5576	2943	3799	4950	4874	1.14009	0.21815	0.586482	0.968291	0.945969	1.00004e-08	0.393327	0.290586	0.0346307	0.0370792
bp1617	bp1617	12	15	10	9	11	11	0.321928	-0.263034	-0.415037	-0.125531	-0.125531	1	1	1	1	1
tviD	bp1618	127	5048	2312	174	3006	1654	5.31281	4.18624	0.454259	4.56494	3.70306	0	0	0.123788	0	2.59874e-244
bp1619	bp1619	20	602	391	21	265	197	4.91169	4.2891	0.0703893	3.72792	3.30012	0	0	1	0	2.96585e-169
bp1620	bp1620	19	600	378	28	422	376	4.98089	4.31431	0.559427	4.47317	4.30666	0	0	1	0	0
kpsM	bp1623	18	1158	739	20	1059	549	6.00749	5.35951	0.152003	5.87856	4.93074	0	0	1	0	0
kpsT	bp1624	12	796	442	12	566	273	6.05166	5.20294	0	5.5597	4.50779	0	0	1	0	0
kpsE	bp1625	12	776	446	11	681	366	6.01495	5.21594	-0.125531	5.82655	4.93074	0	0	1	0	0
wbpT	bp1626	14	885	449	9	493	241	5.98218	5.00322	-0.63743	5.13809	4.10553	0	0	1	0	0
vipC	bp1627	3	222	124	2	68	35	6.20945	5.36923	-0.584963	4.5025	3.54432	0	0	1	0	6.63005e-86
wza	bp1628	13	929	579	13	882	422	6.1591	5.47698	0	6.0842	5.02066	0	0	1	0	0
wbpO_1	bp1629	227	2180	1371	205	1789	879	3.26356	2.59446	-0.147068	2.97839	1.95317	0	4.05432e-38	0.387594	2.26304e-70	2.44348e-13
wbpP	bp1630	159	1288	837	148	969	508	3.01803	2.3962	-0.10343	2.60747	1.6758	0	1.89446e-35	0.30564	3.29323e-52	1.00982e-11
wcbA	bp1631	5	251	175	3	173	94	5.64962	5.12928	-0.736966	5.1127	4.23266	0	0	1	0	0
wcbO	bp1632	1	36	24	1	26	15	5.16993	4.58496	0	4.70044	3.90689	1	1	1	1	1
bp1633	bp1633	25	45	32	26	33	32	0.847997	0.356144	0.0565835	0.400538	0.356144	9.4353e-10	1	1	1	0.112921
bp1634	bp1634	2	5	2	3	4	4	1.32193	0	0.584963	1	1	1	1	1	1	1
bp1635	bp1635	3	10	6	4	8	7	1.73697	1	0.415037	1.41504	1.22239	1	1	1	1	1
bp1636	bp1636	1	1	1	1	1	1	0	0	0	0	0	1	1	1	1	1
bp1637	bp1637	1	1	1	1	1	1	0	0	0	0	0	1	1	1	1	1
bp1638	bp1638	1	1	1	1	1	1	0	0	0	0	0	1	1	1	1	1
bp1639	bp1639	1	1	1	1	1	1	0	0	0	0	0	1	1	1	1	1
bp1639A	bp1639A	1	1	1	1	1	1	0	0	0	0	0	1	1	1	1	1
bp1640	bp1640	1	1	1	1	1	1	0	0	0	0	0	1	1	1	1	1
bp1641	bp1641	2	2	3	1	2	1	0	0.584963	-1	0	-1	1	1	1	1	1
bp1642	bp1642	31	27	29	30	32	28	-0.199309	-0.0962153	-0.0473057	0.0458037	-0.146841	1	1	1	1	1
bp1643	bp1643	17	18	18	16	16	19	0.0824622	0.0824622	-0.0874628	-0.0874628	0.160465	1	1	1	1	1
bp1644	bp1644	10	10	13	15	12	14	0	0.378512	0.584963	0.263034	0.485427	1	1	1	1	1
bp1645	bp1645	1	1	1	1	1	2	0	0	0	0	1	1	1	1	1	1
bp1646	bp1646	11	14	11	10	12	11	0.347923	0	-0.137504	0.125531	0	1	1	1	1	1
bp1647	bp1647	25	41	30	26	35	34	0.713696	0.263034	0.0565835	0.485427	0.443607	1	1	1	0.0410329	0.0363738
bp1648	bp1648	6	11	10	12	12	14	0.874469	0.736966	1	1	1.22239	1	1	1	1	1
livG_3	bp1649	1	2	3	1	2	2	1	1.58496	0	1	1	1	1	1	1	1
livF_3	bp1650	1	2	1	1	1	1	1	0	0	0	0	1	1	1	1	1
bp1651	bp1651	398	281	306	422	417	426	-0.502198	-0.379237	0.0844746	0.067279	0.098085	1	0.587219	0.268152	0.245342	0.230911
bp1652	bp1652	4	2	2	3	1	1	-1	-1	-0.415037	-2	-2	1	1	1	1	1
bp1653	bp1653	25	40	30	29	30	31	0.678072	0.263034	0.214125	0.263034	0.31034	1	1	1	1	1
wcbQ	bp1654	1	1	1	1	1	1	0	0	0	0	0	1	1	1	1	1
wcbp	bp1655	1	1	1	1	1	1	0	0	0	0	0	1	1	1	1	1
bp1656	bp1656	30	43	28	29	31	38	0.519374	-0.0995357	-0.0489096	0.0473057	0.341037	1	1	1	1	0.0748711
bp1657	bp1657	9	6	13	8	8	8	-0.584963	0.530515	-0.169925	-0.169925	-0.169925	1	1	1	1	1
bp1658	bp1658	5	7	3	6	4	5	0.485427	-0.736966	0.263034	-0.321928	0	1	1	1	1	1
bp1659	bp1659	17	15	13	13	13	16	-0.180572	-0.387023	-0.387023	-0.387023	-0.0874628	1	1	1	1	1
sphB2	bp1660	1	1	1	1	1	1	0	0	0	0	0	1	1	1	1	1
bp1662	bp1662	1888	2954	1983	3047	3552	4080	0.645811	0.0708259	0.690531	0.911773	1.11171	1.45698e-05	0.463851	0.0856888	0.0274159	0.00284387
bp1663	bp1663	895	1379	1081	1335	1820	2280	0.623663	0.272407	0.57688	1.02398	1.34907	4.12436e-07	0.181449	0.0493897	0.000460088	1.58172e-06
gst	bp1664	124	191	130	129	105	104	0.623233	0.0681715	0.0570309	-0.239951	-0.253757	9.71097e-07	0.283766	0.25561	0.432808	0.410348
tfdA	bp1665	21	14	17	19	14	13	-0.584963	-0.304855	-0.14439	-0.584963	-0.691878	1	1	1	1	1
bp1666	bp1666	41	40	40	51	61	57	-0.0356239	-0.0356239	0.314873	0.573185	0.475338	1	1	0.100727	0.0218401	0.0331152
bp1667	bp1667	20	17	18	28	25	30	-0.234465	-0.152003	0.485427	0.321928	0.584963	1	1	1	1	1
bp1668	bp1668	4	3	3	3	1	2	-0.415037	-0.415037	-0.415037	-2	-1	1	1	1	1	1
lldA	bp1669	6	4	4	5	3	2	-0.584963	-0.584963	-0.263034	-1	-1.58496	1	1	1	1	1
bp1670	bp1670	3	2	1	1	1	2	-0.584963	-1.58496	-1.58496	-1.58496	-0.584963	1	1	1	1	1
bp1671	bp1671	7	6	5	9	4	4	-0.222392	-0.485427	0.36257	-0.807355	-0.807355	1	1	1	1	1
fabG_5	bp1672	3	4	3	2	3	2	0.415037	0	-0.584963	0	-0.584963	1	1	1	1	1
bp1673	bp1673	4	5	4	5	3	3	0.321928	0	0.321928	-0.415037	-0.415037	1	1	1	1	1
bp1674	bp1674	3	3	4	3	2	1	0	0.415037	0	-0.584963	-1.58496	1	1	1	1	1
bp1675	bp1675	1	1	1	1	1	1	0	0	0	0	0	1	1	1	1	1
bp1676	bp1676	6	6	5	5	7	4	0	-0.263034	-0.263034	0.222392	-0.584963	1	1	1	1	1
bp1677	bp1677	1	1	1	1	1	1	0	0	0	0	0	1	1	1	1	1
bp1678	bp1678	24	38	27	27	30	35	0.662965	0.169925	0.169925	0.321928	0.544321	1	1	1	1	0.0212918
bp1679	bp1679	2	3	6	4	2	4	0.584963	1.58496	1	0	1	1	1	1	1	1
arsH	bp1680	14	17	19	21	26	17	0.280108	0.440573	0.584963	0.893085	0.280108	1	1	1	1	1
arsC_2	bp1681	43	54	57	77	91	68	0.328623	0.406625	0.840522	1.08153	0.661198	0.000385702	0.0634887	0.00217072	4.84673e-05	0.00704301
bp1682	bp1682	11	7	15	8	10	7	-0.652077	0.447459	-0.459432	-0.137504	-0.652077	1	1	1	1	1
bp1683	bp1683	40	22	41	37	64	33	-0.862496	0.0356239	-0.112475	0.678072	-0.277534	1	1	0.270699	0.014256	0.390193
bp1684	bp1684	8	6	9	6	6	5	-0.415037	0.169925	-0.415037	-0.415037	-0.678072	1	1	1	1	1
bp1685	bp1685	38	37	26	31	30	29	-0.0384741	-0.547488	-0.293731	-0.341037	-0.389947	1	1	0.348635	1	1
bp1686	bp1686	4	3	4	4	2	2	-0.415037	0	0	-1	-1	1	1	1	1	1
bp1687	bp1687	32	14	23	25	17	16	-1.19265	-0.476438	-0.356144	-0.912537	-1	1	1	1	1	1
bp1688	bp1688	9	6	11	8	4	10	-0.584963	0.289507	-0.169925	-1.16993	0.152003	1	1	1	1	1
bp1689	bp1689	24	40	25	27	32	29	0.736966	0.0588937	0.169925	0.415037	0.273018	1	1	1	1	1
bp1690	bp1690	54	52	48	53	48	43	-0.0544478	-0.169925	-0.026967	-0.169925	-0.328623	0.248426	0.347854	0.226757	0.310913	0.368504
phaA	bp1691	69	51	72	65	62	67	-0.436099	0.0614005	-0.0861566	-0.154328	-0.0424353	1	0.313776	0.311573	0.385452	0.267359
phaC	bp1692	89	77	90	105	93	98	-0.208947	0.0161197	0.238512	0.0634254	0.138976	0.976648	0.302833	0.151709	0.232859	0.173178
phaD	bp1693	71	53	71	69	55	61	-0.421827	0	-0.0412227	-0.368387	-0.21901	1	0.304724	0.295108	0.519464	0.3762
phaE	bp1694	87	71	89	93	89	108	-0.293196	0.0327899	0.0962153	0.0327899	0.311944	1	0.247734	0.17776	0.20844	0.0708826
phaF	bp1695	46	42	55	60	46	56	-0.131245	0.257798	0.383329	0	0.283793	0.445202	0.167583	0.0752243	0.243835	0.0997211
phaG	bp1696	73	58	68	77	59	66	-0.331844	-0.102362	0.076962	-0.307182	-0.14543	1	0.330126	0.19774	0.431264	0.300012
bp1697	bp1697	29	46	28	33	33	37	0.665581	-0.0506261	0.186413	0.186413	0.351472	2.54583e-06	1	0.17776	1	0.0620262
bp1698	bp1698	17	26	26	27	24	24	0.612977	0.612977	0.667425	0.4975	0.4975	1	1	1	1	1
bp1699	bp1699	167	193	182	192	204	202	0.208753	0.12409	0.201258	0.288721	0.274507	0.00301646	0.257549	0.183434	0.117718	0.108687
cumB	bp1700	21	27	20	24	16	22	0.36257	-0.0703893	0.192645	-0.392317	0.0671142	1	1	1	1	1
ldcA_2	bp1701	64	53	54	68	39	39	-0.27208	-0.245112	0.0874628	-0.714598	-0.714598	1	0.4697	0.24534	0.742671	0.68839
bp1702	bp1702	110	225	152	107	150	139	1.03242	0.466568	-0.0398927	0.447459	0.337581	6.57904e-15	0.0743234	0.280898	0.0559523	0.0870675
bp1703	bp1703	7	126	30	10	47	29	4.16993	2.09954	0.514573	2.74723	2.05063	0	1	1	8.12014e-55	1
bp1704	bp1704	2	121	15	6	50	25	5.91886	2.90689	1.58496	4.64386	3.64386	0	1	1	2.65828e-282	1
bp1705	bp1705	15	630	129	38	229	127	5.39232	3.10434	1.34104	3.93231	3.08179	0	9.0955e-118	2.28609e-06	0	1.86424e-116
bp1706	bp1706	542	249	355	382	347	363	-1.12215	-0.610474	-0.50472	-0.643357	-0.578323	0.193879	1	1	0.753909	0.746203
bp1707	bp1707	155	165	102	138	135	166	0.0901978	-0.603699	-0.1676	-0.199309	0.098915	0.0207084	0.650854	0.349001	0.406854	0.197842
bp1708	bp1708	250	251	162	239	197	169	0.00575927	-0.625934	-0.0649175	-0.343732	-0.564905	0.0779586	0.740196	0.331843	0.520998	0.582387
bp1709	bp1709	92	85	60	92	72	51	-0.114171	-0.616671	0	-0.353637	-0.851137	0.34544	0.685518	0.282626	0.52048	0.858203
bp1710	bp1710	4	3	3	4	3	3	-0.415037	-0.415037	0	-0.415037	-0.415037	1	1	1	1	1
bp1711	bp1711	19	36	23	25	30	33	0.921997	0.275634	0.395929	0.658963	0.796467	1	1	1	1	0.00937246
bp1712	bp1712	28	23	31	24	15	23	-0.283793	0.146841	-0.222392	-0.900464	-0.283793	1	1	1	1	1
trxC	bp1713	228	238	429	329	445	325	0.0619277	0.911944	0.529054	0.964772	0.511406	0.0431324	0.00396535	0.0575793	0.000873165	0.0381187
bp1714	bp1714	89	103	146	117	157	146	0.210767	0.714091	0.394631	0.818887	0.714091	0.00345219	0.0179749	0.100212	0.00413191	0.0090054
bp1715	bp1715	62	30	40	58	36	46	-1.04731	-0.632268	-0.0962153	-0.784271	-0.430634	0.00210409	0.685264	0.314321	0.767324	0.513444
gcp	bp1716	14	11	15	16	7	10	-0.347923	0.0995357	0.192645	-1	-0.485427	1	1	1	1	1
bp1717	bp1717	79	62	52	68	75	76	-0.349584	-0.603341	-0.216318	-0.0749621	-0.0558532	1	0.657642	0.357006	0.324226	0.296669
bp1718	bp1718	62	28	27	40	36	45	-1.14684	-1.19931	-0.632268	-0.784271	-0.462343	0.00461519	1	0.509129	0.710921	0.467108
surE	bp1719	179	144	173	172	121	178	-0.313891	-0.0491875	-0.057551	-0.564953	-0.00808235	0.731841	0.344426	0.303692	0.63841	0.252516
pcm	bp1720	96	91	110	76	58	77	-0.0771679	0.196397	-0.337035	-0.726982	-0.318176	0.323288	0.21897	0.402353	0.74495	0.448668
bp1721	bp1721	310	259	290	277	224	237	-0.259316	-0.0962153	-0.162382	-0.468769	-0.387381	0.550313	0.428078	0.376824	0.598058	0.470827
bp1722	bp1722	350	325	311	352	329	355	-0.106915	-0.17044	0.00822051	-0.0892673	0.0204641	0.201364	0.470249	0.311573	0.339557	0.344664
bp1723	bp1723	65	46	105	53	67	52	-0.498806	0.691878	-0.294447	0.0437214	-0.321928	1	0.0150971	0.344185	0.204418	0.385766
bp1724	bp1724	14	18	34	11	32	15	0.36257	1.28011	-0.347923	1.19265	0.0995357	1	1	1	1	1
rumA	bp1725	64	26	42	37	20	20	-1.29956	-0.607683	-0.790547	-1.67807	-1.67807	1.72706e-06	0.647526	0.596314	1	1
bp1726	bp1726	260	328	320	290	431	288	0.335184	0.29956	0.157541	0.729176	0.147557	0.000332134	0.153966	0.198458	0.00989297	0.163515
bp1727	bp1727	138	65	94	74	106	140	-1.08616	-0.553936	-0.899071	-0.380604	0.0207586	0.00571503	0.62591	1	0.518192	0.23414
bp1728	bp1728	957	679	701	596	746	572	-0.495107	-0.449104	-0.683207	-0.359343	-0.742504	1	1	0.750691	1	0.883708
bp1729	bp1729	11	9	12	8	6	4	-0.289507	0.125531	-0.459432	-0.874469	-1.45943	1	1	1	1	1
bp1730	bp1730	60	48	59	43	33	35	-0.321928	-0.0242475	-0.480626	-0.862496	-0.777608	1	0.315631	0.443524	0.774604	0.681268
ugpQ	bp1731	39	28	34	25	21	17	-0.478047	-0.197939	-0.641546	-0.893085	-1.19794	1	1	1	1	1
ppiD	bp1732	134	70	103	115	77	104	-0.936806	-0.379589	-0.220599	-0.799303	-0.365649	0.358064	0.600944	0.39298	0.820062	0.461249
tesA	bp1733	40	53	68	50	81	73	0.405992	0.765535	0.321928	1.01792	0.867896	0.00191726	0.0141886	0.11954	0.000528889	0.00245128
bp1734	bp1734	61	34	63	51	38	43	-0.843274	0.0465426	-0.258312	-0.68281	-0.504473	0.214351	0.240332	0.326961	0.631863	0.479715
bp1735	bp1735	26	43	25	28	29	37	0.725825	-0.0565835	0.106915	0.157541	0.509014	1	1	1	1	0.089045
bp1736	bp1736	676	49839	20025	1616	18744	10541	6.20411	4.88864	1.25733	4.79326	3.96284	0	0	0.000229807	0	0
bp1737	bp1737	817	70647	27588	2343	37201	20118	6.43415	5.07756	1.51995	5.50886	4.62201	0	0	2.04033e-07	0	0
bp1738	bp1738	1102	96745	33893	3129	57388	33026	6.45599	4.94279	1.50558	5.70255	4.90541	0	0	1.44743e-06	0	0
cphA_1	bp1739	4	8	6	3	5	4	1	0.584963	-0.415037	0.321928	0	1	1	1	1	1
cphA_2	bp1740	5	10	7	5	6	8	1	0.485427	0	0.263034	0.678072	1	1	1	1	1
bp1741	bp1741	7	6	8	6	11	5	-0.222392	0.192645	-0.222392	0.652077	-0.485427	1	1	1	1	1
bp1743	bp1743	3	4	7	3	7	4	0.415037	1.22239	0	1.22239	0.415037	1	1	1	1	1
bp1744	bp1744	16	17	22	13	16	16	0.0874628	0.459432	-0.29956	0	0	1	1	1	1	1
bp1745	bp1745	28	40	44	35	48	55	0.514573	0.652077	0.321928	0.777608	0.974005	1	0.0285928	0.10802	0.00621903	0.000761683
bp1746	bp1746	74	137	143	72	136	98	0.888579	0.950418	-0.0395284	0.878009	0.405256	8.82978e-12	0.00221973	0.276223	0.00214879	0.060698
bp1747	bp1747	42	63	104	42	40	48	0.584963	1.30812	0	-0.0703893	0.192645	2.04904e-06	1.4718e-06	0.192117	0.248065	0.101915
bp1748	bp1748	26	46	29	31	30	34	0.823122	0.157541	0.253757	0.206451	0.387023	1.14575e-09	1	0.196802	1	0.0951944
bp1749	bp1749	417	732	495	838	894	805	0.811796	0.247381	1.0069	1.10023	0.948941	2.72232e-09	0.216672	0.00268272	0.000368828	0.00172144
bp1750	bp1750	79	97	129	104	155	165	0.296132	0.707447	0.396659	0.972344	1.06254	0.00284145	0.0265658	0.118413	0.00138106	0.000403184
dfp	bp1751	93	95	102	88	67	82	0.0306968	0.133267	-0.0797272	-0.47307	-0.181607	0.0495951	0.241371	0.314551	0.574087	0.357453
lspA	bp1752	75	66	68	91	89	108	-0.184425	-0.141356	0.278976	0.246915	0.526069	0.87949	0.347854	0.11487	0.105485	0.026841
ileS	bp1753	278	232	252	256	220	225	-0.26096	-0.141661	-0.118941	-0.337581	-0.30516	0.730203	1	0.798424	1	1
ribF	bp1754	37	24	37	31	22	30	-0.624491	0	-0.255257	-0.750022	-0.302563	1	1	0.340717	1	1
purN	bp1755	54	41	56	50	38	45	-0.397335	0.0524674	-0.111031	-0.50696	-0.263034	1	0.263219	0.285109	0.556112	0.381053
bp1756	bp1756	73	49	66	66	37	48	-0.575115	-0.14543	-0.14543	-0.980371	-0.604862	1	0.361116	0.324721	0.961638	0.598026
bp1757	bp1757	29	47	30	30	39	41	0.696608	0.0489096	0.0489096	0.427421	0.499571	4.3179e-07	1	1	0.10388	0.0411203
bp1757A	bp1757A	3	2	4	3	2	1	-0.584963	0.415037	0	-0.584963	-1.58496	1	1	1	1	1
bp1758	bp1758	3775	3945	3726	4329	4728	5895	0.0635487	-0.018849	0.197557	0.324753	0.643015	0.119601	0.613753	1	0.463845	0.219138
uvrD	bp1759	788	764	789	840	759	914	-0.044623	0.00182967	0.0921937	-0.0540957	0.213999	0.464066	0.605027	1	1	0.592622
bp1760	bp1760	17	1	2	6	1	1	-4.08746	-3.08746	-1.5025	-4.08746	-4.08746	1	1	1	1	1
bp1761	bp1761	75	32	47	52	30	39	-1.22882	-0.67423	-0.528379	-1.32193	-0.943416	0.00314938	0.681454	0.543643	1	0.911889
bp1762	bp1762	120	63	76	71	54	45	-0.929611	-0.658963	-0.757143	-1.152	-1.41504	0.0729368	0.685518	0.680694	1	1
dapE	bp1763	371	245	217	228	195	178	-0.598637	-0.773724	-0.702385	-0.927945	-1.05954	1	0.912455	0.682463	1	1
dapD	bp1764	618	368	370	422	326	295	-0.747901	-0.740082	-0.550364	-0.922735	-1.06689	1	0.845856	0.632033	1	0.829441
dapC	bp1765	206	140	163	165	131	128	-0.557218	-0.337772	-0.320178	-0.653078	-0.686501	1	0.564844	0.435097	0.732563	0.654472
bp1766	bp1766	40	45	81	39	41	37	0.169925	1.01792	-0.0365259	0.0356239	-0.112475	0.0226171	0.001302	0.235661	0.229658	0.304738
phg	bp1767	9	3	5	10	5	3	-1.58496	-0.847997	0.152003	-0.847997	-1.58496	1	1	1	1	1
bp1768	bp1768	19	9	28	17	14	24	-1.078	0.559427	-0.160465	-0.440573	0.337035	1	1	1	1	1
bp1769	bp1769	92	49	96	90	60	69	-0.908852	0.0614005	-0.0317089	-0.616671	-0.415037	0.0741783	0.283476	0.268988	0.65699	0.493496
cspA_2	bp1770	6771	11419	5837	7993	10481	15234	0.753995	-0.214142	0.239368	0.630336	1.16985	0.00025538	1	1	0.159465	0.0125548
bp1771	bp1771	107	88	80	93	97	101	-0.282035	-0.419539	-0.202308	-0.141554	-0.0832555	1	0.55647	0.341908	0.370324	0.312429
cspA_3	bp1772	4072	10018	5366	5861	10795	13049	1.29879	0.398109	0.525409	1.40655	1.68013	4.67124e-12	0.318094	0.351601	0.000625181	7.63327e-06
bp1773	bp1773	57	30	27	43	40	40	-0.925999	-1.078	-0.406625	-0.510962	-0.510962	0.075276	1	0.408545	0.575927	0.532616
tig	bp1774	1048	798	1234	1175	1162	1110	-0.393178	0.235704	0.165022	0.148971	0.082921	0.875414	0.412992	1	0.617296	0.687598
clpP	bp1775	2145	1905	2148	2645	3075	3002	-0.171187	0.00201635	0.30229	0.519609	0.484946	0.418965	0.524627	0.911567	0.222455	0.23414
clpX	bp1776	1492	1696	1685	1558	1841	1786	0.184889	0.175501	0.0624477	0.303242	0.259485	0.243615	0.515379	1	0.571204	0.565663
lon	bp1777	1621	2822	2098	1841	2833	2421	0.799834	0.372131	0.183606	0.805447	0.578719	0.000560551	0.450593	1	0.19046	0.277413
bp1778	bp1778	6	7	9	4	4	4	0.222392	0.584963	-0.584963	-0.584963	-0.584963	1	1	1	1	1
bp1779	bp1779	10	16	34	10	28	15	0.678072	1.76553	0	1.48543	0.584963	1	1	1	1	1
bp1780	bp1780	3	6	8	2	4	3	1	1.41504	-0.584963	0.415037	0	1	1	1	1	1
bp1781	bp1781	4	8	12	5	8	4	1	1.58496	0.321928	1	0	1	1	1	1	1
bp1782	bp1782	1	1	3	1	2	1	0	1.58496	0	1	0	1	1	1	1	1
bp1783	bp1783	1	1	2	1	1	1	0	1	0	0	0	1	1	1	1	1
bp1784	bp1784	1	1	1	1	1	1	0	0	0	0	0	1	1	1	1	1
fabG_6	bp1785	2	4	5	4	4	2	1	1.32193	1	1	0	1	1	1	1	1
bp1786	bp1786	2	3	3	1	3	1	0.584963	0.584963	-1	0.584963	-1	1	1	1	1	1
bp1787	bp1787	1	1	1	1	1	1	0	0	0	0	0	1	1	1	1	1
pcaI	bp1788	3	3	3	3	6	3	0	0	0	1	0	1	1	1	1	1
pcaJ	bp1789	5	5	6	6	8	4	0	0.263034	0.263034	0.678072	-0.321928	1	1	1	1	1
bp1790	bp1790	7	7	7	5	11	8	0	0	-0.485427	0.652077	0.192645	1	1	1	1	1
bp1792	bp1792	27	41	30	28	31	34	0.602665	0.152003	0.0524674	0.199309	0.332575	1	1	1	1	0.100041
bp1793	bp1793	16	19	14	15	14	17	0.247928	-0.192645	-0.0931094	-0.192645	0.0874628	1	1	1	1	1
lexA	bp1794	125	83	95	73	66	64	-0.590745	-0.395929	-0.77596	-0.92139	-0.965784	0.896852	0.531372	0.596191	0.960076	0.984724
tyrB_1	bp1795	403	328	401	366	368	319	-0.297084	-0.0071776	-0.138936	-0.131074	-0.337223	0.56553	0.40294	0.422048	1	1
uvrB	bp1796	216	151	175	238	170	196	-0.516483	-0.303676	0.13993	-0.345497	-0.140178	1	0.542274	0.283525	1	0.809246
ptpA	bp1797	1987	2771	2776	3374	3792	3884	0.479815	0.482416	0.763868	0.932367	0.966951	0.00116959	0.23481	0.207893	0.0307619	0.0231983
bp1798	bp1798	210	371	363	138	411	301	0.82103	0.78958	-0.605721	0.968749	0.519374	4.58839e-10	0.013337	0.558998	0.00101177	0.0385162
iscS	bp1799	399	733	571	339	741	470	0.877424	0.517102	-0.235103	0.893085	0.236272	2.94871e-08	0.15936	0.469546	0.0295504	0.489183
iscU	bp1800	512	853	645	477	778	462	0.736402	0.333155	-0.102155	0.603626	-0.148251	5.07456e-08	0.178485	0.32635	0.0333268	0.335949
iscA	bp1801	441	757	650	383	710	429	0.779515	0.559661	-0.203434	0.68704	-0.039801	3.90853e-09	0.0582082	0.363776	0.015462	0.266505
hscB	bp1802	104	165	141	73	125	75	0.665882	0.439112	-0.510615	0.265345	-0.471621	2.11508e-07	0.0808732	0.459901	0.113215	0.508055
hscA	bp1803	29	46	45	18	38	31	0.665581	0.633872	-0.688056	0.389947	0.0962153	8.19006e-07	0.0390586	1	0.0792512	1
fdx_1	bp1804	242	341	267	178	343	211	0.494765	0.141833	-0.44313	0.503202	-0.197764	2.12946e-05	0.234453	0.423331	0.0485113	0.365636
bp1805	bp1805	209	329	240	135	236	166	0.654585	0.199531	-0.630544	0.175284	-0.33232	6.51622e-08	0.164088	0.500294	0.130949	0.382897
bp1806	bp1806	67	45	57	51	35	43	-0.574236	-0.233199	-0.393664	-0.936806	-0.639824	0.732403	0.444018	0.411361	0.97536	0.638044
bp1807	bp1807	26	43	25	24	32	33	0.725825	-0.0565835	-0.115477	0.29956	0.343954	1	1	1	1	0.0794918
paaG_1	bp1808	9	7	9	11	9	9	-0.36257	0	0.289507	0	0	1	1	1	1	1
bp1809	bp1809	26	46	25	25	35	33	0.823122	-0.0565835	-0.0565835	0.428843	0.343954	3.64006e-09	1	1	0.0251251	0.0311973
bp1810	bp1810	26	40	25	26	29	27	0.621488	-0.0565835	0	0.157541	0.0544478	1	1	1	1	1
kdgT	bp1811	59	155	92	54	80	56	1.39348	0.640919	-0.127756	0.439285	-0.0752881	3.19286e-25	0.0380278	0.312538	0.0693975	0.30986
bp1812	bp1812	10	26	21	10	13	8	1.37851	1.07039	0	0.378512	-0.321928	1	1	1	1	1
pdxA	bp1813	14	26	31	19	31	19	0.893085	1.14684	0.440573	1.14684	0.440573	1	1	1	1	1
bp1814	bp1814	10	10	14	12	16	15	0	0.485427	0.263034	0.678072	0.584963	1	1	1	1	1
bp1815	bp1815	60	32	63	49	28	39	-0.906891	0.0703893	-0.292181	-1.09954	-0.621488	0.0352719	0.253951	0.352412	1	0.59374
panD	bp1816	526	294	441	423	302	371	-0.839247	-0.254284	-0.314405	-0.800514	-0.503644	0.499631	0.478976	0.424174	0.831929	0.548627
ascD	bp1817	582	355	477	458	323	336	-0.7132	-0.28703	-0.345672	-0.849485	-0.792558	1	0.858797	0.531298	0.832017	0.997328
dadA_1	bp1818	186	303	327	166	176	180	0.704015	0.813988	-0.164119	-0.0797272	-0.0473057	2.6489e-07	0.0196328	0.355975	0.343413	0.275929
ugpB_2	bp1819	816	1274	1089	890	1214	1032	0.642724	0.416363	0.125236	0.573127	0.338802	8.26085e-05	0.256151	0.94891	0.121589	0.267359
bp1820	bp1820	12	19	22	10	19	14	0.662965	0.874469	-0.263034	0.662965	0.222392	1	1	1	1	1
bp1821	bp1821	3	3	5	3	3	4	0	0.736966	0	0	0.415037	1	1	1	1	1
bp1822	bp1822	4	5	5	4	5	3	0.321928	0.321928	0	0.321928	-0.415037	1	1	1	1	1
bp1823	bp1823	14	17	19	18	16	14	0.280108	0.440573	0.36257	0.192645	0	1	1	1	1	1
bp1824	bp1824	14	14	16	17	17	19	0	0.192645	0.280108	0.280108	0.440573	1	1	1	1	1
bp1825	bp1825	6	5	7	8	5	6	-0.263034	0.222392	0.415037	-0.263034	0	1	1	1	1	1
bp1826	bp1826	7	6	8	8	4	4	-0.222392	0.192645	0.192645	-0.807355	-0.807355	1	1	1	1	1
bp1827	bp1827	3	3	4	2	3	3	0	0.415037	-0.584963	0	0	1	1	1	1	1
bp1828	bp1828	1	1	1	1	1	1	0	0	0	0	0	1	1	1	1	1
bp1829	bp1829	1	1	1	1	1	1	0	0	0	0	0	1	1	1	1	1
bp1830	bp1830	1	1	1	1	1	1	0	0	0	0	0	1	1	1	1	1
bp1831	bp1831	1	1	1	1	1	1	0	0	0	0	0	1	1	1	1	1
bp1832	bp1832	1	1	1	2	1	1	0	0	1	0	0	1	1	1	1	1
bp1833	bp1833	1	1	1	1	1	1	0	0	0	0	0	1	1	1	1	1
bp1834	bp1834	1	1	1	1	1	1	0	0	0	0	0	1	1	1	1	1
bp1835	bp1835	1	1	1	1	1	1	0	0	0	0	0	1	1	1	1	1
alaS	bp1836	472	323	508	517	485	540	-0.547253	0.106042	0.131377	0.0391979	0.194173	1	0.423416	1	1	0.463526
bp1837	bp1837	342	214	325	339	239	266	-0.676386	-0.0735566	-0.0127111	-0.516986	-0.36257	0.596777	0.340115	0.272029	0.583708	0.45316
bp1838	bp1838	26	49	21	17	17	18	0.91427	-0.308122	-0.612977	-0.612977	-0.530515	7.46491e-11	1	1	1	1
rpsP	bp1839	4138	2562	3173	4232	4731	5116	-0.691663	-0.383086	0.032406	0.193212	0.306083	1	1	1	0.784179	0.302405
rimM	bp1840	302	129	298	292	296	315	-1.22718	-0.0192362	-0.0485802	-0.0289514	0.0608033	0.00385697	0.344671	0.295137	0.295981	0.2106
trmD	bp1841	57	22	66	44	30	27	-1.37346	0.211504	-0.373458	-0.925999	-1.078	0.000114144	0.15609	0.363596	0.784995	0.917889
bp1842	bp1842	23	21	25	19	13	17	-0.131245	0.120294	-0.275634	-0.823122	-0.436099	1	1	1	1	1
bp1843	bp1843	70	55	63	56	36	36	-0.347923	-0.152003	-0.321928	-0.959358	-0.959358	1	0.371778	0.371318	0.946717	0.865605
bp1844	bp1844	31	51	30	29	40	39	0.718229	-0.0473057	-0.0962153	0.367732	0.331206	1.47492e-07	1	1	0.0792512	0.103916
bp1845	bp1845	9	6	7	4	3	7	-0.584963	-0.36257	-1.16993	-1.58496	-0.36257	1	1	1	1	1
bp1846	bp1846	89	63	98	86	76	93	-0.498454	0.138976	-0.0494687	-0.227806	0.0634254	1	0.215037	0.283624	0.388857	0.194573
tmk	bp1847	58	42	54	41	30	40	-0.465664	-0.103093	-0.500429	-0.95109	-0.536053	1	0.339212	0.445205	0.875224	0.522642
holB	bp1848	22	15	22	20	10	13	-0.552541	0	-0.137504	-1.1375	-0.758992	1	1	1	1	1
bp1849	bp1849	298	236	254	296	254	281	-0.336525	-0.230484	-0.00971515	-0.230484	-0.0847422	0.67104	0.491051	0.298973	0.442939	0.300012
bp1850	bp1850	66	48	62	61	44	51	-0.459432	-0.0901978	-0.113657	-0.584963	-0.371969	1	0.355068	0.299839	0.635353	0.468513
bp1851	bp1851	9	14	17	8	16	13	0.63743	0.917538	-0.169925	0.830075	0.530515	1	1	1	1	1
bp1852	bp1852	141	309	181	125	202	147	1.13191	0.360295	-0.173767	0.51866	0.060121	4.41408e-17	0.131204	0.348883	0.043253	0.211308
bp1853	bp1853	75	117	75	59	88	63	0.641546	0	-0.346176	0.230613	-0.251539	2.22271e-07	0.281178	0.365709	0.123211	0.35597
glnQ_3	bp1855	46	61	43	31	42	31	0.407175	-0.0972972	-0.569366	-0.131245	-0.569366	0.000263306	0.339639	0.470057	0.310981	0.555267
bp1856	bp1856	2	2	2	2	1	2	0	0	0	-1	0	1	1	1	1	1
gdhA_2	bp1857	979	952	933	1016	854	759	-0.0403473	-0.0694318	0.0535196	-0.197073	-0.367209	0.169972	0.782823	1	1	1
aldH	bp1858	4	2	2	4	1	2	-1	-1	0	-2	-1	1	1	1	1	1
amaB	bp1859	7	4	5	9	5	5	-0.807355	-0.485427	0.36257	-0.485427	-0.485427	1	1	1	1	1
ilvG_2	bp1860	8	8	5	8	5	5	0	-0.678072	0	-0.678072	-0.678072	1	1	1	1	1
citE_2	bp1861	1	1	1	1	1	1	0	0	0	0	0	1	1	1	1	1
bp1862	bp1862	12	10	6	10	8	7	-0.263034	-1	-0.263034	-0.584963	-0.777608	1	1	1	1	1
bp1863	bp1863	13	11	7	5	7	4	-0.241008	-0.893085	-1.37851	-0.893085	-1.70044	1	1	1	1	1
bp1864	bp1864	28	31	20	26	22	17	0.146841	-0.485427	-0.106915	-0.347923	-0.719892	1	1	1	1	1
bp1865	bp1865	7	6	4	5	5	5	-0.222392	-0.807355	-0.485427	-0.485427	-0.485427	1	1	1	1	1
bp1866	bp1866	27	44	29	28	35	30	0.704544	0.103093	0.0524674	0.374396	0.152003	1	1	1	0.102647	1
bp1867	bp1867	4	4	4	4	2	3	0	0	0	-1	-0.415037	1	1	1	1	1
bp1868	bp1868	1	1	1	1	1	1	0	0	0	0	0	1	1	1	1	1
bp1869	bp1869	23	43	20	25	24	26	0.902703	-0.201634	0.120294	0.0614005	0.176878	1	1	1	1	1
bp1870	bp1870	1	1	2	1	1	1	0	1	0	0	0	1	1	1	1	1
bp1871	bp1871	1	1	1	1	1	1	0	0	0	0	0	1	1	1	1	1
bp1874	bp1874	11	9	17	13	10	12	-0.289507	0.628031	0.241008	-0.137504	0.125531	1	1	1	1	1
bp1875	bp1875	15	10	20	18	14	14	-0.584963	0.415037	0.263034	-0.0995357	-0.0995357	1	1	1	1	1
bvgR	bp1876	919	11	63	345	23	29	-6.38449	-3.86664	-1.41347	-5.32036	-4.98594	0	0.171226	0.968837	0.00781861	0.00574319
bvgS	bp1877	271	67	125	185	89	105	-2.01606	-1.11636	-0.550768	-1.60642	-1.3679	5.84021e-11	0.740196	1	0.0272865	0.103916
bvgA	bp1878	3331	679	1145	2083	1233	1542	-2.29447	-1.54061	-0.677293	-1.43378	-1.11115	2.89718e-13	0.033083	0.244766	0.00561807	0.0500304
fhaB	bp1879	4884	219	5859	5961	1752	5439	-4.47906	0.262591	0.287491	-1.47906	0.155278	0	0.75799	0.478334	1	0.821357
fimA	bp1880	4986	273	7006	8834	3802	11116	-4.19091	0.490708	0.825184	-0.391124	1.15668	0	0.39765	0.403159	1	0.0546726
fimB	bp1881	1143	7	370	385	82	342	-7.35125	-1.62723	-1.5699	-3.80106	-1.74076	0	1	0.682463	0.336769	0.0335099
fimC	bp1882	727	6	244	253	54	211	-6.92085	-1.57507	-1.52282	-3.75092	-1.78471	0	0.0419428	0.108325	0.000126689	1.49338e-06
fimD	bp1883	1281	9	384	585	152	504	-7.15313	-1.73809	-1.13076	-3.07513	-1.34577	0	0.141129	0.459361	0.00247111	0.0226864
fhaC	bp1884	798	10	259	346	90	266	-6.31832	-1.62344	-1.20562	-3.14839	-1.58496	0	0.153966	0.467875	0.00556568	0.00763213
bp1885	bp1885	156	272	115	150	121	126	0.802061	-0.439912	-0.0565835	-0.366539	-0.308122	4.06428e-09	0.597112	0.304567	0.527462	0.41616
bp1886	bp1886	217	430	180	193	148	129	0.986642	-0.269698	-0.169094	-0.552098	-0.750324	3.04847e-13	0.447343	0.347586	0.622122	0.701456
bp1887	bp1887	501	1486	443	603	605	529	1.56855	-0.177504	0.267347	0.272125	0.0784571	1.70141e-24	0.470249	0.235728	0.445235	0.706849
bp1888	bp1888	2	1	2	1	1	1	-1	0	-1	-1	-1	1	1	1	1	1
bp1890	bp1890	1	1	1	1	1	1	0	0	0	0	0	1	1	1	1	1
bp1891	bp1891	6	4	4	6	5	1	-0.584963	-0.584963	0	-0.263034	-2.58496	1	1	1	1	1
bp1892	bp1892	3	2	2	5	5	3	-0.584963	-0.584963	0.736966	0.736966	0	1	1	1	1	1
bp1893	bp1893	20	8	13	16	8	10	-1.32193	-0.621488	-0.321928	-1.32193	-1	1	1	1	1	1
bp1894	bp1894	195	92	145	191	154	185	-1.08377	-0.427421	-0.0299015	-0.340544	-0.0759489	0.00547112	0.528846	0.275529	0.47338	0.277413
oplaH	bp1895	100	99	84	84	75	57	-0.0144996	-0.251539	-0.251539	-0.415037	-0.810966	0.0931844	0.541432	0.448397	0.9341	1
bp1896	bp1896	41	36	31	34	26	28	-0.187627	-0.403356	-0.270089	-0.657112	-0.550197	1	1	0.319529	1	1
bp1897	bp1897	31	41	27	21	29	32	0.403356	-0.199309	-0.561879	-0.0962153	0.0458037	1	1	1	1	0.205958
bp1898	bp1898	63	43	44	63	40	48	-0.551015	-0.517848	0	-0.655352	-0.392317	0.566847	0.583201	0.247064	0.652495	0.463145
bp1899	bp1899	7	5	6	4	5	4	-0.485427	-0.222392	-0.807355	-0.485427	-0.807355	1	1	1	1	1
bp1900	bp1900	99	80	89	122	87	78	-0.307429	-0.153623	0.301381	-0.186413	-0.343954	0.732403	0.369434	0.134357	0.368895	0.430946
bp1901	bp1901	14	11	16	19	20	20	-0.347923	0.192645	0.440573	0.514573	0.514573	1	1	1	1	1
suhB	bp1902	307	239	266	264	260	255	-0.361228	-0.206812	-0.217701	-0.239727	-0.267741	0.777441	0.483483	0.37951	0.451963	0.405805
bp1903	bp1903	126	85	111	138	120	142	-0.567889	-0.182864	0.131245	-0.0703893	0.172467	1	0.449012	0.227726	0.331771	0.159543
uppP	bp1904	155	84	129	188	138	173	-0.883807	-0.264897	0.278464	-0.1676	0.158504	0.278744	0.431057	0.153658	0.387179	0.163964
lpxH	bp1905	214	148	279	193	123	124	-0.532014	0.382654	-0.14901	-0.798952	-0.787271	1	0.121296	0.328956	0.765234	0.708237
ppiB	bp1906	2317	2045	2077	2456	2665	2448	-0.180157	-0.157757	0.0840525	0.201877	0.0793455	0.263433	1	1	0.632611	0.649237
bp1907	bp1907	107	85	127	97	72	99	-0.332076	0.247218	-0.141554	-0.571542	-0.11211	1	0.198826	0.324816	0.637902	0.32795
cysS	bp1908	178	110	164	155	127	139	-0.694374	-0.118181	-0.199609	-0.487049	-0.356792	1	0.436737	0.379798	0.612234	0.45305
bp1909	bp1909	164	107	154	171	161	189	-0.616085	-0.0907655	0.0603005	-0.0266351	0.20469	1	0.342046	0.243831	0.283559	0.138867
accA_2	bp1910	260	166	212	243	214	243	-0.647328	-0.294447	-0.0975553	-0.280901	-0.0975553	1	0.538652	0.344185	0.478587	0.325896
bp1911	bp1911	18	28	19	20	24	22	0.63743	0.0780025	0.152003	0.415037	0.289507	1	1	1	1	1
bp1912	bp1912	1	1	1	1	1	1	0	0	0	0	0	1	1	1	1	1
ask	bp1913	867	415	563	880	761	838	-1.06292	-0.622897	0.0214715	-0.188136	-0.0490817	0.367349	1	1	1	1
bp1914	bp1914	76	72	58	68	81	78	-0.0780025	-0.389947	-0.160465	0.0919225	0.0374747	0.199872	0.552167	0.351601	0.264829	0.281532
bp1915	bp1915	3	5	4	2	4	2	0.736966	0.415037	-0.584963	0.415037	-0.584963	1	1	1	1	1
bp1916	bp1916	25	44	15	36	21	16	0.815575	-0.736966	0.526069	-0.251539	-0.643856	1	1	0.0959987	1	1
bp1917	bp1917	2	2	2	1	1	1	0	0	-1	-1	-1	1	1	1	1	1
bp1918	bp1918	9	11	4	5	8	4	0.289507	-1.16993	-0.847997	-0.169925	-1.16993	1	1	1	1	1
bp1919	bp1919	9	12	5	8	6	3	0.415037	-0.847997	-0.169925	-0.584963	-1.58496	1	1	1	1	1
bp1920	bp1920	45	55	26	39	36	18	0.289507	-0.791413	-0.206451	-0.321928	-1.32193	0.00149712	1	0.297701	0.423411	1
bioH	bp1921	1	1	1	1	1	1	0	0	0	0	0	1	1	1	1	1
bp1922	bp1922	5	6	5	5	5	3	0.263034	0	0	0	-0.736966	1	1	1	1	1
bp1923	bp1923	4	4	5	4	3	2	0	0.321928	0	-0.415037	-1	1	1	1	1	1
bp1924	bp1924	97	81	75	98	90	110	-0.260063	-0.371094	0.014797	-0.10806	0.181447	1	0.528846	0.251047	0.357434	0.170425
bp1925	bp1925	46	60	35	45	31	33	0.383329	-0.394279	-0.0317089	-0.569366	-0.479168	0.000262712	0.466494	0.230865	0.556086	0.470764
bp1926	bp1926	17	26	25	20	19	20	0.612977	0.556393	0.234465	0.160465	0.234465	1	1	1	1	1
bp1927	bp1927	3	4	4	3	2	3	0.415037	0.415037	0	-0.584963	0	1	1	1	1	1
bp1928	bp1928	5	6	3	4	5	6	0.263034	-0.736966	-0.321928	0	0.263034	1	1	1	1	1
bp1929	bp1929	4	4	5	4	5	6	0	0.321928	0	0.321928	0.584963	1	1	1	1	1
bp1930	bp1930	5	5	5	4	6	5	0	0	-0.321928	0.263034	0	1	1	1	1	1
bp1931	bp1931	1	1	1	1	1	1	0	0	0	0	0	1	1	1	1	1
bp1932	bp1932	4	4	6	7	5	7	0	0.584963	0.807355	0.321928	0.807355	1	1	1	1	1
bp1933	bp1933	2	2	3	1	2	2	0	0.584963	-1	0	0	1	1	1	1	1
bp1934	bp1934	1	1	1	1	1	1	0	0	0	0	0	1	1	1	1	1
bp1935	bp1935	1	1	1	1	1	2	0	0	0	0	1	1	1	1	1	1
bp1936	bp1936	1	1	1	1	1	1	0	0	0	0	0	1	1	1	1	1
bp1937	bp1937	1	1	1	1	1	1	0	0	0	0	0	1	1	1	1	1
bp1938	bp1938	1	2	1	1	1	2	1	0	0	0	1	1	1	1	1	1
bp1939	bp1939	21	12	23	11	16	10	-0.807355	0.131245	-0.932886	-0.392317	-1.07039	1	1	1	1	1
nemA	bp1940	8	6	9	5	5	2	-0.415037	0.169925	-0.678072	-0.678072	-2	1	1	1	1	1
bp1941	bp1941	3	4	2	4	3	4	0.415037	-0.584963	0.415037	0	0.415037	1	1	1	1	1
hmsR	bp1942	5	5	3	2	3	4	0	-0.736966	-1.32193	-0.736966	-0.321928	1	1	1	1	1
hmsF	bp1943	2	3	2	1	2	2	0.584963	0	-1	0	0	1	1	1	1	1
hmsH	bp1944	2	2	2	1	2	1	0	0	-1	0	-1	1	1	1	1	1
bp1945	bp1945	79	160	137	154	175	188	1.01815	0.794251	0.963006	1.14743	1.25081	7.08913e-15	0.00552615	0.00056017	1.29801e-05	9.87969e-07
bp1946	bp1946	35	40	37	41	41	54	0.192645	0.0801703	0.228269	0.228269	0.625604	1	1	0.105994	0.113673	0.0115684
bp1947	bp1947	31	43	29	27	36	44	0.472068	-0.0962153	-0.199309	0.215729	0.505235	1	1	1	0.0918661	0.0298718
bp1948	bp1948	111	107	79	95	95	104	-0.0529489	-0.490635	-0.22456	-0.22456	-0.0939761	0.0950797	0.576554	0.374909	0.421372	0.30815
bp1949	bp1949	7	7	6	6	7	5	0	-0.222392	-0.222392	0	-0.485427	1	1	1	1	1
bp1950	bp1950	22	22	15	13	9	10	0	-0.552541	-0.758992	-1.28951	-1.1375	1	1	1	1	1
bp1951	bp1951	15	16	10	14	12	14	0.0931094	-0.584963	-0.0995357	-0.321928	-0.0995357	1	1	1	1	1
bp1952	bp1952	1	1	1	1	1	1	0	0	0	0	0	1	1	1	1	1
bp1953	bp1953	4	4	3	6	4	3	0	-0.415037	0.584963	0	-0.415037	1	1	1	1	1
bp1954	bp1954	9	14	6	9	6	7	0.63743	-0.584963	0	-0.584963	-0.36257	1	1	1	1	1
maiA_2	bp1955	5	8	5	3	10	5	0.678072	0	-0.736966	1	0	1	1	1	1	1
bp1956	bp1956	3	4	4	2	3	1	0.415037	0.415037	-0.584963	0	-1.58496	1	1	1	1	1
bp1957	bp1957	5	8	5	5	3	2	0.678072	0	0	-0.736966	-1.32193	1	1	1	1	1
bp1958	bp1958	3	6	5	4	6	3	1	0.736966	0.415037	1	0	1	1	1	1	1
bp1959	bp1959	92	76	66	79	90	80	-0.275634	-0.479168	-0.219781	-0.0317089	-0.201634	0.590647	0.555526	0.360702	0.287611	0.347393
bp1960	bp1960	1	1	1	1	1	1	0	0	0	0	0	1	1	1	1	1
bp1961	bp1961	10	10	14	13	13	15	0	0.485427	0.378512	0.378512	0.584963	1	1	1	1	1
bfrI	bp1962	9	13	6	4	6	2	0.530515	-0.584963	-1.16993	-0.584963	-2.16993	1	1	1	1	1
bp1963	bp1963	9	11	10	13	11	14	0.289507	0.152003	0.530515	0.289507	0.63743	1	1	1	1	1
bp1965	bp1965	1	2	2	1	2	1	1	1	0	1	0	1	1	1	1	1
bp1966	bp1966	1	2	1	1	1	1	1	0	0	0	0	1	1	1	1	1
bp1968	bp1968	22	35	25	20	32	28	0.669851	0.184425	-0.137504	0.540568	0.347923	1	1	1	1	1
bp1969	bp1969	1	2	1	1	2	2	1	0	0	1	1	1	1	1	1	1
pgm_1	bp1970	1	1	1	1	1	1	0	0	0	0	0	1	1	1	1	1
pgi_1	bp1971	1	1	1	1	1	1	0	0	0	0	0	1	1	1	1	1
srpH	bp1972	126	113	126	117	85	72	-0.157101	0	-0.106915	-0.567889	-0.807355	0.270696	0.308577	0.327696	0.637902	0.76037
bp1973	bp1973	27	23	34	27	19	20	-0.231326	0.332575	0	-0.50696	-0.432959	1	1	1	1	1
bp1974	bp1974	6	7	8	6	5	7	0.222392	0.415037	0	-0.263034	0.222392	1	1	1	1	1
bp1975	bp1975	16	5	14	14	6	7	-1.67807	-0.192645	-0.192645	-1.41504	-1.19265	1	1	1	1	1
gabD_3	bp1976	437	552	540	638	621	566	0.337035	0.305326	0.545923	0.50696	0.373169	0.00240855	0.325062	0.151008	0.300487	0.405985
goaG	bp1977	129	169	169	151	182	162	0.389652	0.389652	0.227177	0.496567	0.328623	0.00011611	0.119083	0.160526	0.0447042	0.0845936
bp1978	bp1978	335	274	355	309	198	268	-0.289985	0.0836579	-0.116554	-0.758661	-0.321928	0.538604	0.385275	0.413016	1	1
bp1979	bp1979	1	1	4	2	1	1	0	2	1	0	0	1	1	1	1	1
bp1980	bp1980	7	9	15	9	11	8	0.36257	1.09954	0.36257	0.652077	0.192645	1	1	1	1	1
bp1981	bp1981	17	13	21	15	9	11	-0.387023	0.304855	-0.180572	-0.917538	-0.628031	1	1	1	1	1
bp1982	bp1982	1	1	1	1	1	1	0	0	0	0	0	1	1	1	1	1
bp1983	bp1983	76	51	44	61	36	44	-0.575502	-0.788496	-0.31719	-1.078	-0.788496	1	0.714293	0.408276	1	0.701532
bp1984	bp1984	134	95	62	114	60	74	-0.496234	-1.11189	-0.233199	-1.1592	-0.856636	1	1	0.378869	1	0.830121
bp1985	bp1985	48	34	21	37	23	30	-0.4975	-1.19265	-0.375509	-1.0614	-0.678072	1	1	0.424384	1	0.680588
bp1986	bp1986	35	26	20	28	14	17	-0.428843	-0.807355	-0.321928	-1.32193	-1.04182	1	1	1	1	1
bp1987	bp1987	3	9	7	5	8	9	1.58496	1.22239	0.736966	1.41504	1.58496	1	1	1	1	1
bp1988	bp1988	1	1	1	1	1	1	0	0	0	0	0	1	1	1	1	1
bp1989	bp1989	20	27	22	28	34	26	0.432959	0.137504	0.485427	0.765535	0.378512	1	1	1	1	1
bp1990	bp1990	3	10	7	4	5	4	1.73697	1.22239	0.415037	0.736966	0.415037	1	1	1	1	1
bp1991	bp1991	62	438	227	244	542	471	2.82059	1.87235	1.97654	3.12795	2.92539	5.50335e-289	4.74463e-15	2.08067e-17	2.79993e-120	9.15714e-87
bp1992	bp1992	3	22	13	9	11	10	2.87447	2.11548	1.58496	1.87447	1.73697	1	1	1	1	1
bp1993	bp1993	1	5	3	4	5	5	2.32193	1.58496	2	2.32193	2.32193	1	1	1	1	1
bp1994	bp1994	1	2	1	1	2	1	1	0	0	1	0	1	1	1	1	1
bp1995	bp1995	1	1	1	1	1	1	0	0	0	0	0	1	1	1	1	1
bp1996	bp1996	5	18	9	9	15	10	1.848	0.847997	0.847997	1.58496	1	1	1	1	1	1
bp1997	bp1997	5	16	11	10	13	11	1.67807	1.1375	1	1.37851	1.1375	1	1	1	1	1
bp1998	bp1998	10	32	24	17	26	25	1.67807	1.26303	0.765535	1.37851	1.32193	1	1	1	1	1
bp1999	bp1999	4	16	10	9	12	11	2	1.32193	1.16993	1.58496	1.45943	1	1	1	1	1
bp2000	bp2000	2	7	5	5	5	6	1.80735	1.32193	1.32193	1.32193	1.58496	1	1	1	1	1
bp2001	bp2001	1	3	3	1	2	2	1.58496	1.58496	0	1	1	1	1	1	1	1
bp2002	bp2002	1	1	1	1	1	1	0	0	0	0	0	1	1	1	1	1
bp2003	bp2003	6	18	12	10	13	13	1.58496	1	0.736966	1.11548	1.11548	1	1	1	1	1
bp2004	bp2004	6	17	13	12	18	15	1.5025	1.11548	1	1.58496	1.32193	1	1	1	1	1
bp2005	bp2005	57	38	38	98	83	89	-0.584963	-0.584963	0.78182	0.542149	0.642843	0.804342	0.598885	0.00627405	0.0267163	0.0111286
bp2006	bp2006	23	32	35	36	26	30	0.476438	0.605721	0.646363	0.176878	0.383329	1	1	0.024296	1	1
bp2007	bp2007	14	18	26	13	21	15	0.36257	0.893085	-0.106915	0.584963	0.0995357	1	1	1	1	1
bp2008	bp2008	6	14	19	6	14	7	1.22239	1.66297	0	1.22239	0.222392	1	1	1	1	1
bp2009	bp2009	1	1	1	1	1	1	0	0	0	0	0	1	1	1	1	1
efp	bp2010	1504	734	1219	1434	1507	1842	-1.03495	-0.303106	-0.0687595	0.00287485	0.292468	0.338542	1	0.782976	1	0.58194
bp2011	bp2011	26	13	27	26	20	22	-1	0.0544478	0	-0.378512	-0.241008	1	1	1	1	1
bp2012	bp2012	170	98	173	148	113	125	-0.794681	0.0252373	-0.199938	-0.589212	-0.443607	0.719918	0.331821	0.364312	0.675579	0.502098
bp2013	bp2013	1	2	3	2	1	1	1	1.58496	1	0	0	1	1	1	1	1
acnA_1	bp2014	1045	798	664	856	685	590	-0.389042	-0.654248	-0.28782	-0.609327	-0.824716	1	1	0.906009	0.847417	0.414326
bp2015	bp2015	102	28	32	42	21	28	-1.86507	-1.67243	-1.28011	-2.28011	-1.86507	3.06571e-15	1	0.886558	1	1
brfB	bp2016	4	3	2	1	1	1	-0.415037	-1	-2	-2	-2	1	1	1	1	1
bp2017	bp2017	262	467	318	338	486	440	0.833856	0.27946	0.367456	0.89139	0.747937	9.85179e-10	0.195963	0.130448	0.00342683	0.00930094
bp2018	bp2018	26	43	29	26	34	37	0.725825	0.157541	0	0.387023	0.509014	1	1	1	1	0.0399041
bp2019	bp2019	19	229	159	35	165	143	3.59128	3.06496	0.881356	3.11839	2.91194	0	5.84343e-108	0.00276377	2.99917e-117	1.3951e-83
bp2020	bp2020	91	1572	772	197	1357	1258	4.11059	3.08466	1.11426	3.89841	3.78912	0	9.78767e-109	0.000353681	0	0
acnB	bp2021	1404	1085	890	1179	870	781	-0.371848	-0.657666	-0.251979	-0.690456	-0.846148	1	1	0.877809	0.718614	0.458985
bp2022	bp2022	43	45	61	33	32	39	0.0655883	0.504473	-0.381871	-0.426265	-0.140863	0.214255	0.0749524	0.402905	1	0.338022
bp2023	bp2023	32	30	28	20	28	23	-0.0931094	-0.192645	-0.678072	-0.192645	-0.476438	1	1	1	1	1
bp2024	bp2024	55	43	38	69	51	73	-0.355095	-0.533432	0.327165	-0.108934	0.408465	1	0.58147	0.0797587	0.292127	0.0488131
bp2025	bp2025	37	50	60	45	52	53	0.434403	0.697437	0.2824	0.490986	0.518467	0.000270543	0.0185227	0.119236	0.0439412	0.0347824
bp2026	bp2026	42	63	62	54	63	65	0.584963	0.561879	0.36257	0.584963	0.63005	1.88587e-06	0.0354443	0.0814053	0.0204898	0.0123956
bp2027	bp2027	10	14	16	14	14	16	0.485427	0.678072	0.485427	0.485427	0.678072	1	1	1	1	1
bp2028	bp2028	5	4	9	3	8	7	-0.321928	0.847997	-0.736966	0.678072	0.485427	1	1	1	1	1
bp2029	bp2029	28	55	34	31	47	48	0.974005	0.280108	0.146841	0.747234	0.777608	5.94288e-12	1	0.207874	0.0184547	0.00694529
bp2029A	bp2029A	5	23	53	5	31	27	2.20163	3.40599	0	2.63227	2.43296	1	1.57204e-35	1	1	1
bp2030	bp2030	8	9	13	7	6	3	0.169925	0.70044	-0.192645	-0.415037	-1.41504	1	1	1	1	1
bp2031	bp2031	5	7	7	6	8	6	0.485427	0.485427	0.263034	0.678072	0.263034	1	1	1	1	1
bp2032	bp2032	3	3	5	3	4	3	0	0.736966	0	0.415037	0	1	1	1	1	1
bp2034	bp2034	61	68	74	53	36	35	0.156726	0.278716	-0.202817	-0.760812	-0.801454	0.0215596	0.177246	0.347463	0.745633	0.732409
bp2036	bp2036	3	4	9	3	2	5	0.415037	1.58496	0	-0.584963	0.736966	1	1	1	1	1
bp2037	bp2037	34	52	50	44	59	50	0.612977	0.556393	0.371969	0.79518	0.556393	7.77402e-06	0.0631222	0.105419	0.0082168	0.0413668
bp2038	bp2038	11	19	15	13	17	16	0.788496	0.447459	0.241008	0.628031	0.540568	1	1	1	1	1
bp2039	bp2039	18	28	24	17	16	17	0.63743	0.415037	-0.0824622	-0.169925	-0.0824622	1	1	1	1	1
bp2040	bp2040	203	170	172	191	212	191	-0.255945	-0.239071	-0.0879071	0.0625845	-0.0879071	0.704181	0.439561	0.314551	0.236217	0.306375
[truncated: 1,807 more rows]
